# Supplementary material for: Soil microbial gene expression in an agricultural ecosystem varies with time and neonicotinoid seed treatments
Source: Microbiology (Reading). 2023 Apr 21;169(4):001318. doi: 10.1099/mic.0.001318 (PMC10202318; doi:10.1099/mic.0.001318)
Supplement: Supplementary material 2 [file mic-169-1318-s002.xlsx]

## Sheet: TableS1
Plot	Crop	Year	Month	Treatment	pH (w)	pH (CaCl2)	pH (SMP)	Electrical Conductivity (uS/cm)	Estimated CEC (cmol/kg)	Organic Matter (%)	Nitrogen (%)	Ammonium-Nitrogen (mg/kg)	Nitrate nitrogen (mg/kg)	Potassium (mg/kg)	Calcium (mg/kg)	Manganese (mg/kg)	Iron (mg/kg)	Magnesium (mg/kg)	Copper (mg/kg)	Zinc (mg/kg)	Phosphorus (mg/kg)	Aluminum (mg/kg)	Sand (%)	Silt (%)	Clay (%)	Soil Type
1	Soy	2016	June	Neonicotinoid-trreated	6.4	5.8	7	113.5	11.5493	4.44565	0.128486	1	15.9521	150.729	2355.53	36.1727	277.299	169.355	1.53755	1.31184	53.9747	867.542	31.6949	35.5465	32.7585	Clay loam
2				Control	6.2	5.65	6.95	122.3	11.9958	5.25029	0.1545	2.20324	19.3845	88.1455	2431.75	14.2607	263.79	226.806	1.50472	1.40553	60.192	789.364	22.9705	38.5148	38.5148	Clay loam
3				Neonicotinoid-trreated	6.55	6.05	7.05	178.6	13.4309	5.56365	0.14985	1	12.4131	140.36	3211.04	12.154	274.047	223.685	1.72614	1.27421	54.3739	800.797	21.4063	37.332	41.2617	Clay
4				Control	6.3	5.7	7	114.7	13.0738	5.48504	0.166667	2.03142	17.6123	193.139	2847.35	14.9515	301.654	215.265	1.66766	1.30922	56.6286	832.181	20.5087	38.4208	41.0705	Clay
5				Neonicotinoid-trreated	6.35	5.7	7	85.8	13.1411	5.43933	0.14703	1	8.61386	156.245	2863.52	13.1707	323.346	222.881	1.57013	1.01165	46.4344	836.948	16.1836	42.6067	41.2098	Clay
6				Control	6.1	5.65	7.05	101.6	11.549	5.57311	0.161458	3.61103	13.7848	176.494	2349.42	14.4137	360.617	244.471	1.64173	1.2041	47.2424	1045.38	34.3425	28.7712	36.8862	Clay loam
7				Neonicotinoid-trreated	6.25	5.7	7.1	111.5	9.09523	4.42169	0.139831	2.17477	17.636	134.59	1863.82	28.7369	275.767	143.586	1.41579	1.15915	55.1462	964.303	32.8953	34.2514	32.8533	Clay loam
8				Control	6.25	5.7	7.05	104.2	11.733	5.03466	0.1515	2.72763	12.1008	168.064	2390.13	15.3206	391.673	269.731	1.70142	1.18687	43.795	1043.93	21.663	37.7696	40.5674	Clay
1			September	Neonicotinoid-trreated	6.35	5.7	7.35	54.2	8.04367	4.39987	0.133848	3.29906	4.61669	165.301	2215.74	30.8478	227.57	158.62	1.48918	1.4468	52.6735	685.423	32.1332	36.6124	31.2545	Clay loam
2				Control	6.1	5.55	7.35	56	9.00646	4.53989	0.137177	2.53323	8.84381	148.295	2521.93	13.456	263.115	239.397	1.70812	1.38777	51.303	728.677	20.6939	39.653	39.653	Silty clay
3				Neonicotinoid-trreated	6.15	5.6	7.35	60.1	9.45722	5.3597	0.150449	3.13841	6.58617	148.368	2657.75	13.1154	298.583	222.796	2.05931	1.58415	54.4674	752.321	19.3724	40.3138	40.3138	Silty clay
4				Control	6.2	5.6	7.3	58.5	9.97233	5.13235	0.140813	3.78878	6.56325	176.34	2727.25	13.6888	304.679	222.839	1.93977	1.68001	59.1368	769.318	21.8613	38.6304	39.5083	Clay loam
5				Neonicotinoid-trreated	6.25	5.65	7.35	54.8	9.40093	5.00872	0.154038	5.54612	6.49545	154.632	2727.38	12.9632	330.363	228.62	1.68888	1.31812	52.4653	786.837	20.0396	40.3924	39.568	Silty clay
6				Control	6.1	5.5	7.3	55	9.64253	4.88965	0.148507	3.24222	5.28731	160.769	2623.83	11.4878	346.237	236.945	1.71498	1.4741	49.9914	820.655	18.5123	41.1727	40.315	Silty clay
7				Neonicotinoid-trreated	6.1	5.6	7.4	52.9	6.83773	3.97554	0.126119	3.29407	4.39209	73.9593	2060	22.8355	199.042	104.237	1.1185	1.18311	47.1839	566.235	30.4971	37.495	32.0079	Clay loam
8				Control	6.2	5.6	7.35	56.4	9.28598	5.79018	0.134328	4.21873	4.9985	173.127	2584.14	13.2154	355.813	254.172	1.68486	1.25925	41.9363	751.119	19.2934	39.8999	40.8067	Silty clay
1	Corn	2017	June	Neonicotinoid-trreated	5.95	5.5	7.1	176.9	10.6786	5.04231	0.15525	7.74535	37.0278	170.777	2309.21	12.3897	287.353	213.959	1.03469	0.77099	59.7069	944.477	28.1915	30.5851	41.2234	Clay
2				Control	5.85	5.5	7.1	330	11.8995	5.38611	0.181319	26.1869	78.4608	225.525	2672.1	9.27412	332.571	256.612	1.04801	0.824383	98.8607	1006.03	29.1785	25.3889	45.4327	Clay
3				Neonicotinoid-trreated	6.05	5.6	7.05	228	11.8466	5.1599	0.162162	5.89941	41.0459	174.919	2568.94	9.60894	299.823	228.391	1.09542	0.752275	70.5723	893.819	26.697	28.6548	44.6482	Clay
4				Control	6.05	5.65	7.1	258.2	10.739	5.03882	0.166834	16.3435	49.1303	209.889	2322.43	9.72154	286.907	196.321	0.996175	0.86317	90.5681	839.822	24.0516	34.6431	41.3052	Clay
5				Neonicotinoid-trreated	6	5.5	7.05	184.3	11.5716	5.48969	0.1635	10.5989	34.3966	162.403	2444.85	7.73307	329.083	244.58	0.995165	0.5972	46.0626	929.043	21.6301	34.1978	44.1721	Clay
6				Control	5.9	5.5	7.1	231.8	10.7058	5.06173	0.165419	9.5952	42.1289	159.045	2342.43	8.55915	310.141	207.728	0.953816	0.778615	55.6316	847.909	23.526	33.9145	42.5594	Clay
7				Neonicotinoid-trreated	5.9	5.5	7.1	166.3	10.0127	4.71055	0.147455	5.39946	32.0968	167.745	2115.26	11.2403	269.508	171.614	0.913679	0.671358	62.6839	861.588	26.0069	33.9968	39.9963	Clay
8				Control	6	5.6	7.1	227.4	11.6664	5.3246	0.151047	7.64847	41.1418	158.553	2616.88	8.13721	354.113	275.074	1.07252	0.683806	49.0198	925.724	22.8593	32.8562	44.2844	Clay
1			September	Neonicotinoid-trreated	6.2	5.55	7.1	56	10.7989	4.63228	0.161411	6.14631	3.44793	136.466	2390.52	9.57534	256.769	215.22	0.998811	0.698622	52.564	883.679	27.4233	32.6262	39.9505	Clay
2				Control	6.15	5.5	7.1	56.4	11.2835	5.23604	0.176471	4.59408	3.38932	133.334	2561.23	5.8532	263.364	231.445	0.961236	0.751511	48.6527	828.535	23.2378	31.7637	44.9985	Clay
3				Neonicotinoid-trreated	6.25	5.6	7.1	54.2	11.233	4.72915	0.15959	4.57409	3.10438	145.279	2539.91	6.94331	256.283	224.661	1.02355	0.792775	61.1369	813.127	22.9158	33.4516	43.6326	Clay
4				Control	6.3	5.65	7.1	54.9	10.8126	4.68926	0.169741	3.72888	2.78416	131.535	2458.05	7.90499	288.145	180.668	0.96537	0.746272	70.2181	896.624	26.7253	32.6406	40.6342	Clay
5				Neonicotinoid-trreated	6.15	5.5	7.1	53	11.0939	5.25202	0.171984	5.39946	2.33977	136.908	2467.47	4.52323	295.792	239.993	1.03813	0.595602	46.9667	844.067	23.0526	32.3611	44.5864	Clay
6				Control	6.25	5.6	7.1	51	10.6986	4.85798	0.163759	3.9654	1.90019	121.821	2379.63	6.38166	273.402	206.563	0.891468	0.712332	48.8403	777.97	26.8568	29.2573	43.8859	Clay
7				Neonicotinoid-trreated	6.2	5.55	7.1	49.8	9.81146	4.50908	0.1605	3.7074	2.10353	120.62	2090.24	8.44469	249.864	167.172	0.981385	0.760166	56.051	789.587	35.7731	24.0851	40.1418	Clay
8				Control	6.25	5.6	7.1	49.4	11.4634	4.78719	0.157029	6.05	1.35	138.726	2555.14	5.71193	319.016	275.512	0.944886	0.59718	61.5388	905.324	22.7501	32.9027	44.3472	Clay

## Sheet: TableS2A
Year	Gene	Log2FoldChange	Level1	Level4
2017	gene3331	2.2667	Electron transport and photophosphorylation	Photosystem II manganese-stabilizing protein (PsbO)
	gene2432	2.07707	Plant Octadecanoids	Lipoxygenase, chloroplast precursor (EC 1.13.11.12)
	gene3327	2.01132	Electron transport and photophosphorylation	photosystem I P700 chlorophyll a apoprotein subunit Ia (PsaA)
	gene3328	1.9975	Electron transport and photophosphorylation	photosystem I P700 chlorophyll a apoprotein subunit Ib (PsaB)
	gene3333	1.99046	Electron transport and photophosphorylation	photosystem II protein D2 (PsbD)
	gene1138	1.8629	Respiration	Cytochrome b6-f complex subunit, cytochrome b6
	gene3334	1.86086	Light-harvesting complexes	Phycobilisome core-membrane linker polypeptide
	gene1136	1.75962	Respiration	Cytochrome b6-f complex subunit IV (PetD)
	gene2404	1.71624	Tetrapyrroles	Light-independent protochlorophyllide reductase iron-sulfur ATP-binding protein ChlL (EC 1.18.-.-)
	gene3330	1.59108	Electron transport and photophosphorylation	Photosystem II CP47 protein (PsbB)
	gene3332	1.5573	Electron transport and photophosphorylation	photosystem II protein D1 (PsbA)
	gene3329	1.55519	Electron transport and photophosphorylation	Photosystem II CP43 protein (PsbC)
	gene1541	1.54295	Respiration	Ferredoxin-NADP(+) reductase (EC 1.18.1.2)
	gene2885	1.50168	Electron donating reactions	NADH dehydrogenase I subunit 4, Involved in photosystem-1 cyclic electron flow
	gene2707	1.45658	Tetrapyrroles	Mg protoporphyrin IX monomethyl ester oxidative cyclase (aerobic) (EC 1.14.13.81)
	gene1137	1.44616	Respiration	Cytochrome b6-f complex subunit, apocytochrome f
	gene2959	1.42436	Nitrogen Metabolism	Nitric oxide-dependent regulator DnrN or NorA
	gene2882	1.34427	Electron donating reactions	NAD(P)H-quinone oxidoreductase chain K (EC 1.6.5.2)
	gene3404	1.28078	CO2 fixation	Possible carbon dioxide concentrating mechanism protein CcmK
	gene2406	1.27603	Tetrapyrroles	Light-independent protochlorophyllide reductase subunit N (EC 1.18.-.-)
	gene2405	1.20755	Tetrapyrroles	Light-independent protochlorophyllide reductase subunit B (EC 1.18.-.-)
	gene1828	1.20394	Tetrapyrroles	Geranylgeranyl hydrogenase BchP
	gene3903	1.18996	Central carbohydrate metabolism	Pyruvate oxidase (EC 1.2.3.3)
	gene3319	1.15965	CO2 fixation	Phosphoribulokinase (EC 2.7.1.19)
	gene4043	1.14908	CO2 fixation	Ribulose bisphosphate carboxylase large chain (EC 4.1.1.39)
	gene3921	1.07301	Electron donating reactions	Quinone-reactive Ni/Fe-hydrogenase small chain precursor (EC 1.12.5.1)
	gene3498	1.06967	Clustering-based subsystems	Predicted oxidoreductase, Fe-S subunit
	gene2354	1.02842	Central carbohydrate metabolism	L-malyl-CoA/beta-methylmalyl-CoA lyase (EC 4.1.3.-), actinobacterial type
	gene1176	1.01846	Respiration	Cytochrome C553 (soluble cytochrome f)
	gene2960	1.01175	Nitrogen Metabolism	Nitric-oxide reductase (EC 1.7.99.7), quinol-dependent
	gene4044	0.995632	CO2 fixation	Ribulose bisphosphate carboxylase small chain (EC 4.1.1.39)
	gene1746	0.980583	Monosaccharides	Fructose ABC transporter, permease component FrcC
	gene4393	0.976174	Sulfur Metabolism	Sulfite reduction-associated complex DsrMKJOP protein DsrP (= HmeB)
	gene1747	0.91612	Monosaccharides	Fructose ABC transporter, substrate-binding component FrcB
	gene4134	0.91085	CO2 fixation	Sedoheptulose-1,7-bisphosphatase (EC 3.1.3.37)
	gene2867	0.910322	Electron donating reactions	NAD-reducing hydrogenase subunit HoxE (EC 1.12.1.2)
	gene3736	0.908703	Tetrapyrroles	Putative chaperon-like protein Ycf39 for quinone binding in Photosystem II
	gene3954	0.88077	Nitrogen Metabolism	Respiratory nitrate reductase gamma chain (EC 1.7.99.4)
	gene4628	0.869086	Biotin	Transmembrane component BioN of energizing module of biotin ECF transporter
	gene63	0.869047	Lysine, threonine, methionine, and cysteine	2-hydroxy-3-keto-5-methylthiopentenyl-1-phosphate phosphatase related protein
	gene4907	0.851778	Central carbohydrate metabolism	Valine dehydrogenase (EC 1.4.1.-)
	gene4843	0.82621	Stress Response	Universal stress protein family COG0589
	gene1325	0.822576	Tetrapyrroles	Divinyl protochlorophyllide a 8-vinyl-reductase (EC 1.3.1.75)
	gene4841	0.813195	Stress Response	Universal stress protein family 4
	gene3544	0.799366	Cell wall of Mycobacteria	Probable acyl-[acyl-carrier protein] desaturase DESA1 (Acyl-[ACP] desaturase) (Stearoyl-ACP desaturase) (Protein DES) (EC 1.14.19.2)
	gene3762	0.798359	Electron donating reactions	putative Fe-S, FMN containing oxidoreductase
	gene928	0.7905	Tetrapyrroles	Chlorophyll a synthase ChlG (EC 2.5.1.62)
	gene3043	0.782427	Central carbohydrate metabolism	OpcA, an allosteric effector of glucose-6-phosphate dehydrogenase, cyanobacterial
	gene1557	0.776821	Iron acquisition and metabolism	Ferrous iron transport permease EfeU, N-terminal extended
	gene1281	0.77556	Peripheral pathways for catabolism of aromatic compounds	Dihydrodiol dehydrogenase (EC 1.3.1.56)
	gene3564	0.773033	Clustering-based subsystems	Probable polyketide synthase, similar to many. e.g. gp|M63676|SERERYAA_1 S.erythraea first ORF of eryA gene, involved in complex polyketide formation in erythromycin biosynthesis.
	gene4598	0.769799	Monosaccharides	Transcriptional repressor of the fructose operon, DeoR family
	gene1745	0.760718	Monosaccharides	Fructose ABC transporter, ATP-binding component FrcA
	gene1135	0.760536	Respiration	Cytochrome b6-f complex iron-sulfur subunit PetC1 (Rieske iron sulfur protein EC 1.10.99.1)
	gene2700	0.760144	Sodium Ion-Coupled Energetics	Methylmalonyl-CoA:Pyruvate transcarboxylase 5S subunit (EC 2.1.3.1)
	gene1540	0.743159	Inorganic sulfur assimilation	Ferredoxin-like protein involved in electron transfer
	gene2040	0.729957	Iron acquisition and metabolism	Heme ABC transporter, cell surface heme and hemoprotein receptor HmuT
	gene3951	0.725723	Nitrogen Metabolism	Respiratory nitrate reductase alpha chain (EC 1.7.99.4)
	gene547	0.724664	Metabolism of central aromatic intermediates	AreB (Aryl-alcohol dehydrogenase) (EC 1.1.1.90)
	gene39	0.718972	Plant Octadecanoids	12-oxophytodienoate reductase (OPR3)(DDE1)
	gene3713	0.713309	Capsular and extracellular polysacchrides	PTS system, N-acetylglucosamine-specific IIA component (EC 2.7.1.69)
	gene2004	0.709048	Cell Division and Cell Cycle	Group 2 RNA polymerase sigma factor
	gene1080	0.706567	Central carbohydrate metabolism	Crotonyl-CoA carboxylase/reductase, ethylmalonyl-CoA producing
	gene127	0.705758	RNA processing and modification	2H phosphoesterase superfamily protein Bsu1186 (yjcG)
	gene2353	0.704809	Central carbohydrate metabolism	L-malyl-CoA/beta-methylmalyl-CoA lyase (EC 4.1.3.-)
	gene2889	0.699298	CO2 fixation	NADH dehydrogenase subunit 5, Involved in CO2 fixation
	gene3920	0.698499	Electron donating reactions	Quinone-reactive Ni/Fe-hydrogenase large chain (EC 1.12.5.1)
	gene2212	0.698279	Bacterial cytostatics, differentiation factors and antibiotics	Inducers of aerial mycelium formation biosynthesis protein BldG
	gene4130	0.69773	Cell wall of Mycobacteria	SECRETED ANTIGEN 85-A FBPA (MYCOLYL TRANSFERASE 85A) (FIBRONECTIN-BINDING PROTEIN A) (ANTIGEN 85 COMPLEX A)
	gene3953	0.696462	Nitrogen Metabolism	Respiratory nitrate reductase delta chain (EC 1.7.99.4)
	gene122	0.694412	Isoprenoids	2'-O-glycosyltransferase CruG
	gene2765	0.693552	Resistance to antibiotics and toxic compounds	Multidrug efflux membrane fusion protein MexE
	gene1324	0.693515	Electron accepting reactions	Dissimilatory sulfite reductase (desulfoviridin), alpha and beta subunits
	gene2083	0.692927	Clustering-based subsystems	His repressor
	gene2678	0.683741	Cell wall of Mycobacteria	METHOXY MYCOLIC ACID SYNTHASE 4 MMAA4 (METHYL MYCOLIC ACID SYNTHASE 4) (MMA4) (HYDROXY MYCOLIC ACID SYNTHASE)
	gene868	0.68311	Cell Wall and Capsule	CBS domain protein sometimes clustered with YjeE
	gene3923	0.680919	Tetrapyrroles	Radical SAM domain heme biosynthesis protein
	gene31	0.678048	Monosaccharides	1-phosphofructokinase (EC 2.7.1.56)
	gene4372	0.675208	Dessication stress	Sugar-1-epimerase YihR
	gene1487	0.673058	Central carbohydrate metabolism	Ethylmalonyl-CoA mutase, methylsuccinyl-CoA-forming
	gene4840	0.672115	Stress Response	Universal stress protein family
	gene20	0.671341	Electron donating reactions	[NiFe] hydrogenase metallocenter assembly protein HypC
	gene792	0.669802	Monosaccharides	Broad-specificity glycerol dehydrogenase (EC 1.1.99.22), subunit SldA
	gene2167	0.66463	Clustering-based subsystems	Hypothetical protein of L-Asparaginase type 2-like superfamily
	gene4211	0.662028	Membrane Transport	Signal transduction histidine kinase CitA regulating citrate metabolism
	gene1899	0.650532	Lysine, threonine, methionine, and cysteine	Glutamine-dependent 2-keto-4-methylthiobutyrate transaminase
	gene2643	0.6499	Quinone cofactors	Menaquinone via futalosine step 2
	gene3368	0.647627	Dormancy and Sporulation	Polyketide chain length factor WhiE-CLF paralog
	gene2649	0.647596	Quinone cofactors	Menaquinone-specific isochorismate synthase (EC 5.4.4.2)
	gene3787	0.646283	One-carbon Metabolism	putative isobutyryl-CoA mutase, chain B
	gene1027	0.645598	Tricarboxylate transporter	COG5591: Uncharacterized conserved protein
	gene3688	0.645309	Tetrapyrroles	Protoporphyrinogen IX oxidase, oxygen-independent, HemG (EC 1.3.-.-)
	gene1830	0.644294	Isoprenoids	Geranylgeranyl reductase (EC 1.3.1.83)
	gene3344	0.641034	Clustering-based subsystems	Pirin-like protein YhaK
	gene4676	0.63467	RNA processing and modification	tRNA nucleotidyltransferase, A-adding (EC 2.7.7.25)
	gene2701	0.63321	Central carbohydrate metabolism	Methylsuccinyl-CoA dehydrogenase, predicted by (Erb et al, 2007)
	gene3974	0.631781	Riboflavin, FMN, FAD	Riboflavin transporter PnuX
	gene4924	0.628727	Pathogenicity islands	virulence cluster protein B VclB
	gene3718	0.625815	Regulation and Cell signaling	Purine cyclase-related protein
	gene4176	0.622898	Protein translocation across cytoplasmic membrane	Serine protease, DegP/HtrA, do-like (EC 3.4.21.-)
	gene4224	0.62278	Plant-Prokaryote DOE project	Similar to non-heme chloroperoxidase, sll5080 homolog
	gene2565	0.619046	Oxidative stress	Maleylpyruvate isomerase, mycothiol-dependent (EC 5.2.1.4)
	gene2332	0.618999	Oxidative stress	L-cysteine:1D-myo-inosityl 2-amino-2-deoxy-alpha-D-glucopyranoside ligase MshC
	gene4245	0.617011	Isoprenoids	Solanesyl diphosphate synthase (EC 2.5.1.11)
	gene4803	0.614431	Cell Wall and Capsule	UDP-N-acetylmuramoylalanyl-D-glutamate--L,L-2,6-diaminopimelate ligase
	gene3460	0.606478	Di- and oligosaccharides	Predicted galactoside ABC transporter type II, sugar-binding protein
	gene491	0.604816	Proline and 4-hydroxyproline	Amino acid permease in 4-hydroxyproline catabolic gene cluster
	gene2129	0.604289	Electron donating reactions	hydrogenase/sulfur reductase, alpha subunit
	gene4632	0.603745	Cofactors, Vitamins, Prosthetic Groups, Pigments	Transmembrane component YkoC of energizing module of thiamin-regulated ECF transporter for HydroxyMethylPyrimidine
	gene3264	0.602708	Central carbohydrate metabolism	Phosphoenolpyruvate-dihydroxyacetone phosphotransferase (EC 2.7.1.121), ADP-binding subunit DhaL
	gene867	0.599948	Tetrapyrroles	CblZ, a non-orthologous displasment for Alpha-ribazole-5'-phosphate phosphatase
	gene998	0.599451	Electron donating reactions	Coenzyme F420-reducing hydrogenase, gamma subunit
	gene4437	0.597377	Fatty acids	TesB-like acyl-CoA thioesterase 3
	gene3791	0.597263	Protein biosynthesis	Putative membrane protein found fused to lysyl-tRNA synthetase like protein
	gene227	0.595285	One-carbon Metabolism	5-FCL-like protein, but predicted not to be 5-formyltetrahydrofolate cyclo-ligase (5-FCL)
	gene3707	0.594918	Sugar alcohols	PTS system, mannitol-specific IIA component (EC 2.7.1.69)
	gene2130	0.593608	Electron donating reactions	hydrogenase/sulfur reductase, delta subunit
	gene4409	0.592309	Oxidative stress	superoxide dismutase [Fe-Zn] (EC 1.15.1.1)
	gene4865	0.591138	DNA repair	Uracil-DNA glycosylase, putative family 6
	gene3689	0.58779	Organic acids	PrpF protein involved in 2-methylcitrate cycle
	gene4325	0.586084	Dormancy and Sporulation	Stage IV sporulation pro-sigma-K processing enzyme (SpoIVFB)
	gene130	0.579717	Metabolism of central aromatic intermediates	3-carboxy-cis,cis-muconate cycloisomerase (EC 5.5.1.2)
	gene3362	0.579318	Fatty Acids, Lipids, and Isoprenoids	polyhydroxyalkanoate granule-associated protein PhaI
	gene1258	0.579203	Monosaccharides	Deoxyribonucleoside regulator DeoR (transcriptional repressor)
	gene3192	0.578561	Phages, Prophages	Phage tape measure
	gene2128	0.576592	Electron donating reactions	hydrogenase, subunit gamma related protein
	gene4685	0.56722	Cell Wall and Capsule	tRNA-dependent lipid II--amino acid ligase
	gene2048	0.564063	Iron acquisition and metabolism	Heme oxygenase (EC 1.14.99.3)
	gene156	0.561267	Branched-chain amino acids	3-ketoacyl-CoA thiolase [isoleucine degradation] (EC 2.3.1.16)
	gene1000	0.560911	Quinone cofactors	Coenzyme PQQ synthesis protein B
	gene4121	0.560358	Urate degradation	salvage of nucleosides and nucleotides
	gene515	0.555619	Sugar alcohols	Anaerobic glycerol-3-phosphate dehydrogenase subunit B (EC 1.1.5.3)
	gene2991	0.551966	Folate and pterines	Non functional Dihydropteroate synthase 2
	gene3079	0.551338	Resistance to antibiotics and toxic compounds	Outer membrane protein OprN
	gene2166	0.550242	Probably GTP or GMP signaling related	hypothetical protein NAS141_09886
	gene4569	0.550038	Central carbohydrate metabolism	Transcriptional regulator of succinyl CoA synthetase operon
	gene2721	0.549438	Folate and pterines	Molybdate-binding domain of ModE
	gene1127	0.549127	recX and regulatory cluster	Cysteinyl-tRNA synthetase related protein
	gene2894	0.548353	Electron donating reactions	NADH-quinone oxidoreductase chain F 2 (EC 1.6.99.5)
	gene1529	0.545815	Oxidative stress	Fe2+/Zn2+ uptake regulation proteins
	gene1534	0.543225	Nitrogen Metabolism	Ferredoxin--nitrite reductase (EC 1.7.7.1)
	gene3832	0.540172	Electron donating reactions	Putative succinate dehydrogenase cytochrome b subunit
	gene2870	0.536869	Electron donating reactions	NAD-reducing hydrogenase subunit HoxU (EC 1.12.1.2)
	gene3558	0.535718	Nitrogen Metabolism	probable iron binding protein from the HesB_IscA_SufA family in Nif operon
	gene2435	0.535449	Clustering-based subsystems	Lon-like protease with PDZ domain
	gene2788	0.533823	Oxidative stress	Mycothiol S-conjugate amidase Mca
	gene665	0.532238	Biotin	ATPase component BioM of energizing module of biotin ECF transporter
	gene1536	0.532101	Inorganic sulfur assimilation	Ferredoxin--sulfite reductase, actinobacterial type (EC 1.8.7.1)
	gene5006	0.530889	Clustering-based subsystems	Zn-dependent hydrolase, RNA-metabolising
	gene1603	0.5291	proteosome related	FIG019733: possible DNA-binding protein
	gene2652	0.528881	Central carbohydrate metabolism	Mesaconyl-CoA hydratase
	gene1590	0.528363	proteosome related	FIG005453: Putative DeoR-family transcriptional regulator
	gene2189	0.525882	Cytochrome biogenesis	Hypothetical, related to broad specificity phosphatases COG0406
	gene1716	0.525738	Respiration	Formate dehydrogenase N beta subunit (EC 1.2.1.2)
	gene3822	0.523903	Monosaccharides	Putative regulator of the mannose operon, ManO
	gene4399	0.523763	Cofactors, Vitamins, Prosthetic Groups, Pigments	Sulfur carrier protein ThiS
	gene4412	0.522191	Oxidative stress	Superoxide dismutase [Mn/Fe] (EC 1.15.1.1)
	gene2386	0.516147	Coenzyme F420	Lactyl (2) diphospho-(5')guanosine:7,8-didemethyl-8-hydroxy-5-deazariboflavin 2-phospho-L-lactate transferase
	gene874	0.515901	Gram-Positive cell wall components	CDP-glycerol:poly(glycerophosphate) glycerophosphotransferase (EC 2.7.8.12)
	gene2348	0.515309	Organic acids	L-lactate dehydrogenase (EC 1.1.2.3)
	gene4933	0.51526	Regulation and Cell signaling	WhiB-type transcriptional regulator
	gene394	0.515258	Arginine; urea cycle, polyamines	Agmatine/putrescine antiporter, associated with agmatine catabolism
	gene1533	0.514893	Inorganic sulfur assimilation	Ferredoxin--NADP(+) reductase, actinobacterial (eukaryote-like) type (EC 1.18.1.2)
	gene3438	0.514449	Monosaccharides	Predicted arabinose ABC transporter, permease protein 2
	gene3701	0.512264	Monosaccharides	PTS system, fructose-specific IIC component (EC 2.7.1.69)
	gene2588	0.506918	One-carbon Metabolism	Malyl-CoA lyase (EC 4.1.3.24)
	gene3767	0.506402	Di- and oligosaccharides	Putative glucanase glgE (EC 3.2.1.-)
	gene21	0.504074	Electron donating reactions	[NiFe] hydrogenase metallocenter assembly protein HypD
	gene25	0.503259	Electron donating reactions	[NiFe] hydrogenase nickel incorporation-associated protein HypB
	gene4431	0.503095	Gram-Positive cell wall components	Teichoic acid biosynthesis protein
	gene3345	0.503027	Siderophores	Pirin-related protein, coexpressed with pyoverdine biosynthesis regulon
	gene1092	0.500728	Transcription	Cyanobacteria-specific RpoD-like sigma factor, type-1
	gene3490	0.500458	Aminosugars	Predicted N-acetyl-glucosamine kinase 2, ROK family (EC 2.7.1.59)
	gene1057	0.498213	Resistance to antibiotics and toxic compounds	Copper resistance protein D
	gene2229	0.497962	Phosphorus Metabolism	Inorganic pyrophospatase PpaX (EC 3.1.3.18)
	gene4344	0.496563	RNA processing and modification	Substrate-specific component STY3230 of queuosine-regulated ECF transporter
	gene3394	0.495412	Peripheral pathways for catabolism of aromatic compounds	Positive regulator of phenol hydroxylase
	gene1144	0.495088	Electron accepting reactions	Cytochrome c oxidase (B(O/a)3-type) chain II (EC 1.9.3.1)
	gene217	0.489916	Lysine, threonine, methionine, and cysteine	5-aminopentanamidase (EC 3.5.1.30)
	gene4175	0.487533	Transcription	Serine protease precursor MucD/AlgY associated with sigma factor RpoE
	gene4345	0.487386	Cofactors, Vitamins, Prosthetic Groups, Pigments	Substrate-specific component YkoE of thiamin-regulated ECF transporter for HydroxyMethylPyrimidine
	gene22	0.48636	Electron donating reactions	[NiFe] hydrogenase metallocenter assembly protein HypE
	gene2651	0.484605	Resistance to antibiotics and toxic compounds	Mercuric resistance operon regulatory protein
	gene1019	0.483772	Gram-Positive cell wall components	COG1887: Putative glycosyl/glycerophosphate transferases involved in teichoic acid biosynthesis TagF/TagB/EpsJ/RodC
	gene23	0.482341	Electron donating reactions	[NiFe] hydrogenase metallocenter assembly protein HypF
	gene2191	0.481458	Cytochrome biogenesis	Hypothetical, similarity to phosphoglycerate mutase
	gene3905	0.478826	Central carbohydrate metabolism	Pyruvate-flavodoxin oxidoreductase (EC 1.2.7.-)
	gene3879	0.477386	Pyridoxine	Pyridoxine biosynthesis glutamine amidotransferase, synthase subunit (EC 2.4.2.-)
	gene898	0.476901	Regulation and Cell signaling	Cell envelope-associated transcriptional attenuator LytR-CpsA-Psr, subfamily A1 (as in PMID19099556)
	gene4629	0.476188	Membrane Transport	Transmembrane component CbrV of energizing module of predicted cobalamin ECF transporter
	gene1539	0.476018	Fermentation	Ferredoxin-like protein
	gene3935	0.475295	Oxidative stress	Redox-sensitive transcriptional regulator (AT-rich DNA-binding protein)
	gene3738	0.472444	Electron accepting reactions	putative Cytochrome bd2, subunit I
	gene3950	0.468835	Transposable elements	Resolvase/Integrase TinR protein
	gene4930	0.468014	Regulation and Cell signaling	WhiB-like transcription regulator
	gene3278	0.466446	Central carbohydrate metabolism	Phosphoglycolate phosphatase, archaeal type (EC 3.1.3.18)
	gene1942	0.465268	Electron donating reactions	Glycerol-1-phosphate dehydrogenase [NAD(P)] (EC 1.1.1.261)
	gene1722	0.463509	Respiration	Formate dehydrogenase putative subunit (EC 1.2.1.2)
	gene3679	0.46328	Membrane Transport	Protein-L-isoaspartate O-methyltransferase (EC 2.1.1.77)
	gene3642	0.4625	Central carbohydrate metabolism	Protein acetyltransferase
	gene327	0.462019	Oxidative stress	Acetyl-CoA:Cys-GlcN-Ins acetyltransferase, mycothiol synthase MshD
	gene3087	0.461511	Periplasmic Stress	Outer membrane stress sensor protease DegS
	gene1615	0.460544	Clustering-based subsystems	FIG042796: Hypothetical protein
	gene2065	0.460495	Isoprenoids	Heptaprenyl diphosphate synthase component I (EC 2.5.1.30)
	gene2316	0.459745	Lysine, threonine, methionine, and cysteine	L-allo-threonine aldolase
	gene463	0.455976	NA	Alpha-glucoside transport ATP-binding protein AglK
	gene1426	0.455957	Membrane Transport	Duplicated ATPase component of energizing module of predicted ECF transporter in Mycobacteria
	gene1424	0.453955	Membrane Transport	Duplicated ATPase component CbrU of energizing module of predicted cobalamin ECF transporter
	gene2966	0.452858	Nitrogen Metabolism	Nitrite reductase [NAD(P)H] small subunit (EC 1.7.1.4)
	gene1582	0.451901	Plant-Prokaryote DOE project	FIG003620: Proteophosphoglycan precursor (Fragment)
	gene4099	0.451773	CO2 fixation	RuBisCO operon transcriptional regulator
	gene1955	0.451244	Osmotic stress	Glycine betaine ABC transport system permease protein
	gene1973	0.449932	Selenoproteins	Glycine/sarcosine/betaine reductase component C chain 1
	gene4340	0.449491	Membrane Transport	Substrate-specific component CbrT of predicted cobalamin ECF transporter
	gene19	0.449459	Electron donating reactions	[Ni/Fe] hydrogenase, group 1, small subunit
	gene410	0.448802	Catabolism of an unknown compound	Aldehyde dehydrogenase in hypothetical Actinobacterial gene cluster
	gene312	0.44853	Fermentation	Acetoin catabolism protein X
	gene4456	0.448065	Folate and pterines	Thiamin-phosphate synthase ThiN (EC 2.5.1.3)
	gene4580	0.445554	Oxidative stress	Transcriptional regulator, FUR family
	gene4549	0.444752	NA	Transcriptional regulator AglR, LacI family
	gene3094	0.444534	Protein biosynthesis	Oxytetracycline resistance protein OtrA
	gene777	0.443794	Peripheral pathways for catabolism of aromatic compounds	Biphenyl-2,3-diol 1,2-dioxygenase (EC 1.13.11.39)
	gene3042	0.44351	Central carbohydrate metabolism	OpcA, an allosteric effector of glucose-6-phosphate dehydrogenase, actinobacterial
	gene4441	0.443341	Respiration	Tetrachloroethene reductive dehalogenase PceA (EC 1.97.1.8)
	gene3904	0.443161	Central carbohydrate metabolism	Pyruvate oxidase [ubiquinone, cytochrome] (EC 1.2.2.2)
	gene4931	0.443083	Regulation and Cell signaling	WhiB-like transcriptional regulator
	gene4637	0.443032	Clustering-based subsystems	Transposase for insertion sequence element IS1557
	gene2285	0.442573	Aromatic amino acids and derivatives	Isochorismate synthase (EC 5.4.4.2) of siderophore biosynthesis
	gene2869	0.441706	Electron donating reactions	NAD-reducing hydrogenase subunit HoxH (EC 1.12.1.2)
	gene3420	0.441648	Potassium metabolism	Potassium-transporting ATPase A chain (EC 3.6.3.12) (TC 3.A.3.7.1)
	gene4365	0.441436	Di- and oligosaccharides	Sucrose-6-phosphate hydrolase (EC 3.2.1.26)
	gene2813	0.441342	Capsular and extracellular polysacchrides	N-acetylmannosamine kinase (EC 2.7.1.60)
	gene2389	0.440955	Peripheral pathways for catabolism of aromatic compounds	Large subunit naph/bph dioxygenase
	gene4347	0.437566	Electron donating reactions	Succinate dehydrogenase cytochrome b subunit
	gene869	0.436887	Respiration	Ccs1/ResB-related putative cytochrome C-type biogenesis protein
	gene2932	0.436083	Membrane Transport	Nickel ABC transporter, periplasmic nickel-binding protein nikA2 (TC 3.A.1.5.3)
	gene2862	0.435423	Respiration	NAD-dependent formate dehydrogenase gamma subunit
	gene1555	0.432656	Iron acquisition and metabolism	Ferrous iron transport periplasmic protein EfeO, contains peptidase-M75 domain and (frequently) cupredoxin-like domain
	gene4035	0.43225	Protein biosynthesis	Ribosome protection-type tetracycline resistance related proteins
	gene3878	0.432018	Pyridoxine	Pyridoxine biosynthesis glutamine amidotransferase, glutaminase subunit (EC 2.4.2.-)
	gene1803	0.430373	Isoprenoid/cell wall biosynthesis: PREDICTED UNDECAPRENYL DIPHOSPHATE PHOSPHATASE	GCN5-related N-acetyltransferase, FIGfam019367
	gene4394	0.429379	Organic sulfur assimilation	sulfonate monooxygenase
	gene2858	0.427801	Respiration	NAD-dependent formate dehydrogenase (EC 1.2.1.2)
	gene2111	0.427636	Membrane Transport	HoxN/HupN/NixA family nickel/cobalt transporter
	gene3206	0.426766	Metabolism of Aromatic Compounds	Phenylacetaldehyde dehydrogenase (EC 1.2.1.39)
	gene3939	0.426621	Clustering-based subsystems	Regulator of polyketide synthase expression
	gene402	0.424452	Fermentation	Alcohol dehydrogenase (EC 1.1.1.1)
	gene936	0.423302	Aromatic amino acids and derivatives	Chorismate mutase II (EC 5.4.99.5)
	gene1001	0.420534	Quinone cofactors	Coenzyme PQQ synthesis protein C
	gene24	0.420534	Electron donating reactions	[NiFe] hydrogenase nickel incorporation protein HypA
	gene2916	0.420139	Quinone cofactors	Naphthoate synthase (EC 4.1.3.36)
	gene3428	0.419692	Tetrapyrroles	Precorrin-2 oxidase (EC 1.3.1.76)
	gene257	0.419211	Coenzyme F420	7,8-didemethyl-8-hydroxy-5-deazariboflavin synthase subunit 2
	gene2265	0.41886	Iron acquisition and metabolism	Iron-dependent repressor IdeR/DtxR
	gene1939	0.417509	Electron donating reactions	Glycerol dehydrogenase (EC 1.1.1.6)
	gene3759	0.417222	Protein translocation across cytoplasmic membrane	Putative ESX-1 secretion system component Rv3877
	gene3521	0.417049	Transcription	Predicted transcriptional regulator of 4-carboxymuconolactone decarboxylase, Rrf2 family
	gene3739	0.416253	Electron accepting reactions	putative Cytochrome bd2, subunit II
	gene1721	0.415802	Respiration	Formate dehydrogenase O putative subunit
	gene4827	0.414355	Detoxification	Uncharacterized protein YaiN in in formaldehyde detoxification operon
	gene951	0.414136	Cell Division and Cell Cycle	Circadian phase modifier
	gene893	0.413586	Cell Division	Cell division protein YlmG/Ycf19 (putative), YggT family
	gene331	0.412566	Central carbohydrate metabolism	Acetyl-coenzyme A synthetase (EC 6.2.1.1)
	gene2866	0.412171	Central carbohydrate metabolism	NAD-independent protein deacetylase AcuC
	gene3735	0.411988	Gram-Positive cell wall components	Putative CDP-glycosylpolyol phosphate:glycosylpolyol glycosylpolyolphosphotransferase
	gene3063	0.410326	Osmotic stress	Osmotically activated L-carnitine/choline ABC transporter, permease protein OpuCB
	gene494	0.41015	Aromatic amino acids and derivatives	Amino acid-binding ACT
	gene1051	0.409662	Fatty Acids, Lipids, and Isoprenoids	Conserved protein IgrD
	gene489	0.409223	NAD and NADP	Amidases related to nicotinamidase
	gene1537	0.408789	Inorganic sulfur assimilation	Ferredoxin--sulfite reductase, bacillial type (EC 1.8.7.1)
	gene1938	0.408631	Sugar alcohols	Glycerol dehydratase large subunit (EC 4.2.1.30)
	gene2871	0.407765	Electron donating reactions	NAD-reducing hydrogenase subunit HoxY (EC 1.12.1.2)
	gene3934	0.407741	Oxidative stress	Redox-sensitive transcriptional activator SoxR
	gene2113	0.407614	Heat shock	HspR, transcriptional repressor of DnaK operon
	gene3831	0.406616	Electron donating reactions	putative succinate dehydrogenase [membrane anchor subunit] (succinic dehydrogenase)
	gene4663	0.405233	Potassium metabolism	Trk system potassium uptake protein TrkA
	gene157	0.40452	Coenzyme A	3-methyl-2-oxobutanoate hydroxymethyltransferase (EC 2.1.2.11)
	gene3265	0.404419	Central carbohydrate metabolism	Phosphoenolpyruvate-dihydroxyacetone phosphotransferase (EC 2.7.1.121), dihydroxyacetone binding subunit DhaK
	gene3784	0.404243	Oxidative stress	Putative hydrolase in cluster with formaldehyde/S-nitrosomycothiol reductase MscR
	gene4114	0.403809	Oxidative stress	S-nitrosomycothiol reductase MscR
	gene2290	0.403755	Central carbohydrate metabolism	Isocitrate lyase (EC 4.1.3.1), group III, Mycobacterial type ICL2
	gene834	0.402761	Electron donating reactions	carbon monoxide dehydrogenase G protein
	gene4324	0.401662	Dormancy and Sporulation	Stage II sporulation protein D (SpoIID)
	gene1460	0.399964	Central carbohydrate metabolism	Enoyl-CoA hydratase [branched-chain amino acid degradation] (EC 4.2.1.17)
	gene1531	0.39971	Electron accepting reactions	Ferredoxin reductase
	gene589	0.398878	Coenzyme A	Aspartate 1-decarboxylase (EC 4.1.1.11)
	gene2115	0.398744	Periplasmic Stress	HtrA protease/chaperone protein
	gene4652	0.398456	Di- and oligosaccharides	Trehalose synthase, nucleoside diphosphate glucose dependent
	gene324	0.397427	Central carbohydrate metabolism	Acetyl-CoA synthetase (ADP-forming) beta chain (EC 6.2.1.13)
	gene2914	0.396599	Oxidative stress	NADPH-dependent mycothiol reductase Mtr
	gene3421	0.396427	Potassium metabolism	Potassium-transporting ATPase B chain (EC 3.6.3.12) (TC 3.A.3.7.1)
	gene4342	0.395778	Membrane Transport	Substrate-specific component NikM of nickel ECF transporter
	gene1094	0.394296	Transcription	Cyanobacteria-specific RpoD-like sigma factor, type-13
	gene1556	0.394206	Iron acquisition and metabolism	Ferrous iron transport permease EfeU
	gene262	0.393561	NA	ABC alpha-glucoside transporter, inner membrane subunit AglF
	gene3633	0.393151	Protein degradation	Proteasome subunit beta (EC 3.4.25.1), bacterial
	gene2315	0.392612	CO2 fixation	L-alanine:glyoxylate aminotransferase (EC 2.6.1.44)
	gene2770	0.39225	Resistance to antibiotics and toxic compounds	Multidrug efflux transporter MexF
	gene831	0.391988	Electron donating reactions	carbon monoxide dehydrogenase E protein
	gene3467	0.391289	Cofactors, Vitamins, Prosthetic Groups, Pigments	Predicted hydroxymethylpyrimidine transporter CytX
	gene929	0.391254	Light-harvesting complexes	Chlorosome protein I, 2Fe-2S ferredoxin
	gene778	0.390817	Peripheral pathways for catabolism of aromatic compounds	biphenyl-2,3-diol 1,2-dioxygenase III-related protein
	gene3579	0.389894	Protein degradation	Prokaryotic ubiquitin-like protein Pup
	gene840	0.389864	Electron donating reactions	Carbon monoxide dehydrogenase small chain (EC 1.2.99.2)
	gene4270	0.388327	Dormancy and Sporulation	SpoVS-related protein, type 5
	gene4985	0.38737	Folate and pterines	YjbQ (alternate ThiE)
	gene1427	0.387096	Membrane Transport	Duplicated ATPase component YkoD of energizing module of thiamin-regulated ECF transporter for HydroxyMethylPyrimidine
	gene4238	0.38678	Tetrapyrroles	Sirohydrochlorin ferrochelatase (EC 4.99.1.4)
	gene4075	0.386639	Transcription	RNA polymerase sporulation specific sigma factor SigH
	gene488	0.386412	Nitrogen Metabolism	Amidase clustered with urea ABC transporter and nitrile hydratase functions
	gene290	0.386094	Inorganic sulfur assimilation	ABC-type probable sulfate transporter, periplasmic binding protein
	gene838	0.385945	Electron donating reactions	Carbon monoxide dehydrogenase medium chain (EC 1.2.99.2)
	gene291	0.385882	Inorganic sulfur assimilation	ABC-type probable sulfate transporter, permease protein
	gene1465	0.385237	DNA repair	Error-prone repair protein UmuD
	gene1143	0.385026	Electron accepting reactions	Cytochrome c oxidase (B(O/a)3-type) chain I (EC 1.9.3.1)
	gene4897	0.383524	Tetrapyrroles	Uroporphyrinogen-III methyltransferase (EC 2.1.1.107)
	gene4054	0.383211	Transcription	RNA polymerase principal sigma factor HrdC
	gene901	0.380767	Regulation and Cell signaling	Cell envelope-associated transcriptional attenuator LytR-CpsA-Psr, subfamily M (as in PMID19099556)
	gene3422	0.380598	Potassium metabolism	Potassium-transporting ATPase C chain (EC 3.6.3.12) (TC 3.A.3.7.1)
	gene802	0.379824	Resistance to antibiotics and toxic compounds	Cadmium-transporting ATPase (EC 3.6.3.3)
	gene2261	0.378732	RNA processing and modification	Iron binding protein IscA for iron-sulfur cluster assembly
	gene3167	0.377124	Oxidative stress	Peroxide stress regulator PerR, FUR family
	gene1020	0.376678	Catabolism of an unknown compound	COG2071: predicted glutamine amidotransferases in hypothetical Actinobacterial gene cluster
	gene602	0.37659	Nitrogen Metabolism	Assimilatory nitrate reductase large subunit (EC:1.7.99.4)
	gene2868	0.376145	Electron donating reactions	NAD-reducing hydrogenase subunit HoxF (EC 1.12.1.2)
	gene2032	0.375908	Heat shock	Heat-inducible transcription repressor HrcA
	gene2177	0.375802	One-carbon Metabolism	Hypothetical protein with distant similarity to Ribonuclease E inhibitor RraA (former MenG)
	gene4977	0.375137	Miscellaneous	YbbM seven transmembrane helix protein
	gene3148	0.375009	Cofactors, Vitamins, Prosthetic Groups, Pigments	Periplasmic aromatic aldehyde oxidoreductase, iron-sulfur subunit YagT
	gene3326	0.373695	Electron transport and photophosphorylation	photosystem I biogenesis protein BtpA
	gene1053	0.3736	Resistance to antibiotics and toxic compounds	CopG protein
	gene1736	0.372635	Folate and pterines	Formiminotetrahydrofolate cyclodeaminase (EC 4.3.1.4)
	gene1392	0.372259	Transcription	DNA-directed RNA polymerase delta (= beta'') subunit (EC 2.7.7.6)
	gene835	0.371326	Electron donating reactions	Carbon monoxide dehydrogenase large chain (EC 1.2.99.2)
	gene1704	0.371222	Folate and pterines	Folate transporter 3
	gene3648	0.371188	Clustering-based subsystems	protein from nitrogen regulatory protein P-II (GLNB) family, ortholog YAAQ B. subtilis
	gene2063	0.370836	Tetrapyrroles	Hemoprotein HemQ, essential component of heme biosynthetic pathway in Gram-positive bacteria
	gene2060	0.36853	Iron acquisition and metabolism	Hemoglobin, heme-dependent two component system sensory histidine kinase ChrS
	gene1956	0.368287	Osmotic stress	Glycine betaine ABC transport system, ATP-binding protein OpuAA (EC 3.6.3.32)
	gene830	0.36777	Electron donating reactions	carbon monoxide dehydrogenase D protein
	gene2987	0.36772	Protein export?	NLP/P60 family protein
	gene459	0.36638	Monosaccharides	Alpha-glucosidase (EC 3.2.1.20)
	gene3324	0.365536	Monosaccharides	Phosphotransferase system, phosphocarrier protein HPr
	gene1935	0.365162	Oxidative stress	Glyceraldehyde-3-phosphate dehydrogenase (EC 1.2.1.12) (GAPDH)
	gene3624	0.364646	Protein degradation	Proteasome subunit alpha (EC 3.4.25.1), bacterial
	gene2043	0.364605	Tetrapyrroles	Heme biosynthesis protein related to NirL and NirH
	gene3952	0.364509	Nitrogen Metabolism	Respiratory nitrate reductase beta chain (EC 1.7.99.4)
	gene1937	0.363344	Monosaccharides	Glycerate kinase (EC 2.7.1.31)
	gene3255	0.362645	Lysine, threonine, methionine, and cysteine	Phosphoadenylyl-sulfate reductase [thioredoxin] (EC 1.8.4.8)
	gene995	0.362348	Coenzyme F420	Coenzyme F420-1:L-glutamate ligase
	gene4411	0.362079	Oxidative stress	Superoxide dismutase [Mn] (EC 1.15.1.1)
	gene1718	0.359563	Respiration	Formate dehydrogenase O alpha subunit (EC 1.2.1.2)
	gene1558	0.359405	Iron acquisition and metabolism	Ferrous iron transport peroxidase EfeB
	gene4376	0.3586	Lysine, threonine, methionine, and cysteine	Sulfate adenylyltransferase subunit 1 (EC 2.7.7.4)
	gene578	0.358129	Resistance to antibiotics and toxic compounds	Arsenical pump-driving ATPase (EC 3.6.3.16)
	gene1011	0.357004	RNA processing and modification	COG1180: Radical SAM, Pyruvate-formate lyase-activating enzyme like
	gene1437	0.356247	Electron donating reactions	Electron transport complex protein RnfA
	gene3664	0.356111	RNA processing and modification	Protein often found in Actinomycetes clustered with signal peptidase and/or RNaseHII
	gene1885	0.35586	Oxidative stress	Glutamate--cysteine ligase archaeal (EC 6.3.2.2)
	gene3402	0.35551	Plant-Prokaryote DOE project	Possible alpha/beta hydrolase superfamily, slr1916 homolog
	gene4898	0.355507	Tetrapyrroles	Uroporphyrinogen-III synthase (EC 4.2.1.75)
	gene1291	0.353608	Central carbohydrate metabolism	Dihydrolipoamide dehydrogenase of acetoin dehydrogenase (EC 1.8.1.4)
	gene3352	0.352399	Bacterial cytostatics, differentiation factors and antibiotics	Pleiotropic negative regulator for morphological and physiological development in Streptomyces, BldD
	gene3371	0.351832	Dormancy and Sporulation	Polyketide hydroxylase WhiE VIII
	gene4845	0.351555	Two related proteases	Unspecified monosaccharide ABC transport system, ATP-binding protein
	gene255	0.350863	Folate and pterines	7,8 dihydropteroate synthase (methanopterin)
	gene3444	0.34948	Di- and oligosaccharides	Predicted beta-glucoside-regulated ABC transport system, sugar binding component, COG1653
	gene3123	0.349108	Resistance to antibiotics and toxic compounds	Peptidase M48, Ste24p precursor
	gene340	0.348824	Aromatic amino acids and derivatives	Acting phosphoribosylanthranilate isomerase (EC 5.3.1.24)
	gene3687	0.348594	Tetrapyrroles	Protoporphyrinogen IX oxidase, aerobic (EC 1.3.3.4)
	gene1179	0.346522	Electron accepting reactions	Cytochrome d ubiquinol oxidase subunit I (EC 1.10.3.-)
	gene2010	0.345825	Probably GTP or GMP signaling related	GTP pyrophosphokinase (EC 2.7.6.5), (p)ppGpp synthetase I
	gene2333	0.345711	Organic sulfur assimilation	L-Cystine ABC transporter, ATP-binding protein TcyC
	gene514	0.345693	Sugar alcohols	Anaerobic glycerol-3-phosphate dehydrogenase subunit A (EC 1.1.5.3)
	gene1477	0.345201	Sugar alcohols	Ethanolamine two-component response regulator
	gene4363	0.344925	Di- and oligosaccharides	Sucrose phosphorylase (EC 2.4.1.7)
	gene3114	0.344545	Monosaccharides	Pectin degradation protein KdgF
	gene3816	0.34437	Peripheral pathways for catabolism of aromatic compounds	Putative phthalate 4,5-dioxygenase oxygenase subunit (OhpA2)
	gene4053	0.343926	Transcription	RNA polymerase principal sigma factor HrdA
	gene1941	0.343557	Osmotic stress	Glycerol uptake facilitator protein
	gene2793	0.343362	Oxidative stress	N-acetyl-1-D-myo-inosityl-2-amino-2-deoxy-alpha-D-glucopyranoside deacetylase MshB
	gene1306	0.342785	Phospholipids	Dihydroxyacetone kinase family protein
	gene434	0.342658	Sulfur Metabolism	Alkylhydroperoxidase protein D
	gene836	0.342001	Electron donating reactions	Carbon monoxide dehydrogenase large chain (EC 1.2.99.2) parolog without usual motifs
	gene2828	0.340936	Amino Acids and Derivatives	N-carbamoylsarcosine amidase (EC 3.5.1.59)
	gene3716	0.340068	Protein degradation	Pup ligase PafA, possible component of postulated heterodimer PafA-PafA'
	gene2727	0.339863	Folate and pterines	Molybdenum cofactor biosynthesis protein MoaE
	gene507	0.339747	Nitrogen Metabolism	ammonium/methylammonium permease
	gene1841	0.33971	Di- and oligosaccharides	Glucoamylase (EC 3.2.1.3)
	gene4809	0.33906	Miscellaneous	Uncharacterized ATP-dependent helicase MJ0294
	gene3801	0.337888	Detoxification	Putative Nudix hydrolase YfcD (EC 3.6.-.-)
	gene832	0.336392	Electron donating reactions	Carbon monoxide dehydrogenase F protein
	gene823	0.336171	Arginine; urea cycle, polyamines	Carbamate kinase (EC 2.7.2.2)
	gene4138	0.335468	Selenoproteins	selenocysteine-containing
	gene3424	0.334622	Folate and pterines	PqqC-like protein
	gene724	0.334202	Osmotic stress	Beta-(1-->2)glucan export ATP-binding/permease protein NdvA (EC 3.6.3.42)
	gene523	0.333351	Stress Response	anti sigma b factor antagonist RsbV
	gene4859	0.331611	Pyrimidines	Uracil permease
	gene2657	0.330535	Resistance to antibiotics and toxic compounds	Metal-dependent hydrolases of the beta-lactamase superfamily III
	gene1024	0.330189	Clustering-based subsystems	COG2740: Predicted nucleic-acid-binding protein implicated in transcription termination
	gene4982	0.329168	Programmed Cell Death and Toxin-antitoxin Systems	YefM protein (antitoxin to YoeB)
	gene3222	0.328338	Folate and pterines	Phenylalanine-4-hydroxylase (EC 1.14.16.1)
	gene567	0.32825	Aromatic amino acids and derivatives	Arogenate dehydrogenase (EC 1.3.1.43)
	gene4581	0.328151	Catabolism of an unknown compound	Transcriptional regulator, GntR family, in hypothetical Actinobacterial gene cluster
	gene4876	0.326594	Arginine; urea cycle, polyamines	Urea carboxylase-related amino acid permease
	gene2371	0.326444	Selenoproteins	L-seryl-tRNA(Sec) selenium transferase (EC 2.9.1.1)
	gene110	0.326158	Peripheral pathways for catabolism of aromatic compounds	2,3-dihydroxybiphenyl 1,2-dioxygenase
	gene1971	0.324234	Alanine, serine, and glycine	Glycine riboswitch
	gene464	0.323211	NA	Alpha-glucoside transport system permease protein AglG
	gene2069	0.323146	Electron accepting reactions	heterodisulfide reductase, subunit A/methylviologen reducing hydrogenase, subunit delta
	gene4223	0.323142	Plant-Prokaryote DOE project	Similar to non-heme chloroperoxidase
	gene4963	0.322145	Monosaccharides	Xylose ABC transporter, permease protein XylH
	gene3926	0.321551	Protein translocation across cytoplasmic membrane	RD1 region associated protein Rv3876
	gene2306	0.32136	DNA repair	Ku domain protein
	gene1891	0.320441	Glutamine, glutamate, aspartate, asparagine; ammonia assimilation	Glutamine amidotransferase protein GlxB (EC 2.4.2.-)
	gene2982	0.32008	Nitrogen Metabolism	Nitrous oxide reductase maturation protein NosF (ATPase)
	gene2448	0.318584	Programmed Cell Death and Toxin-antitoxin Systems	LrgA-associated membrane protein LrgB
	gene3168	0.317626	Resistance to antibiotics and toxic compounds	PF00070 family, FAD-dependent NAD(P)-disulphide oxidoreductase
	gene956	0.31742	Bacterial cytostatics, differentiation factors and antibiotics	clavaldehyde dehydrogenase
	gene3700	0.316957	Monosaccharides	PTS system, fructose-specific IIA component (EC 2.7.1.69)
	gene1846	0.316521	Monosaccharides	Gluconate 2-dehydrogenase (EC 1.1.99.3), membrane-bound, gamma subunit
	gene3260	0.316279	Central carbohydrate metabolism	Phosphoenolpyruvate carboxykinase [GTP] (EC 4.1.1.32)
	gene1376	0.316212	Resistance to antibiotics and toxic compounds	DNA-binding heavy metal response regulator
	gene4530	0.316184	Plant-Prokaryote DOE project	Transcription regulator [contains diacylglycerol kinase catalytic domain]
	gene2795	0.313244	Aminosugars	N-Acetyl-D-glucosamine ABC transport system, permease protein 1
	gene1829	0.3132	Isoprenoids	Geranylgeranyl pyrophosphate synthetase (EC 2.5.1.29)
	gene4912	0.312727	Resistance to antibiotics and toxic compounds	Vancomycin response regulator VanR
	gene3270	0.311292	Central carbohydrate metabolism	Phosphogluconate dehydratase (EC 4.2.1.12)
	gene1601	0.311197	Three hypotheticals linked to lipoprotein biosynthesis	FIG018229: hypothetical protein
	gene806	0.311063	Isoprenoids	Candidate gene for the hypothesized phosphomevalonate decarboxylase
	gene2996	0.310646	Oxidative stress	Non-specific DNA-binding protein Dps
	gene938	0.310243	Resistance to antibiotics and toxic compounds	Chromate resistance protein ChrB
	gene1895	0.309214	Catabolism of an unknown compound	Glutamine synthetase family protein in hypothetical Actinobacterial gene cluster
	gene554	0.309062	Arginine; urea cycle, polyamines	Arginine deiminase (EC 3.5.3.6)
	gene289	0.308996	Inorganic sulfur assimilation	ABC-type probable sulfate transporter, ATPase component
	gene4082	0.308994	Resistance to antibiotics and toxic compounds	RND efflux system, membrane fusion protein CmeA
	gene862	0.308916	Metabolism of central aromatic intermediates	Catechol 1,2-dioxygenase 1 (EC 1.13.11.1)
	gene1379	0.308859	DNA Metabolism	DNA-binding protein HBsu
	gene1294	0.308835	Central carbohydrate metabolism	Dihydrolipoamide succinyltransferase component (E2) of 2-oxoglutarate dehydrogenase complex (EC 2.3.1.61)
	gene1263	0.308691	Central carbohydrate metabolism	DHA-specific EI component
	gene3958	0.307	Phosphorus Metabolism	response regulator in two-component regulatory system with PhoQ
	gene1299	0.306351	Pyrimidines	Dihydroorotate dehydrogenase electron transfer subunit (EC 1.3.3.1)
	gene2743	0.306167	Carbohydrates	Monooxygenase component A
	gene2737	0.305818	Folate and pterines	Molybdopterin-guanine dinucleotide biosynthesis protein MobA
	gene3795	0.304708	Miscellaneous	Putative membrane-bound ClpP-class protease associated with aq_911
	gene863	0.304218	Metabolism of central aromatic intermediates	Catechol 2,3-dioxygenase (EC 1.13.11.2)
	gene3028	0.30413	Lipoic acid	Octanoate-[acyl-carrier-protein]-protein-N-octanoyltransferase
	gene4392	0.304091	Lysine, threonine, methionine, and cysteine	Sulfite reductase [NADPH] hemoprotein beta-component (EC 1.8.1.2)
	gene1751	0.303206	Central carbohydrate metabolism	Fructose-1,6-bisphosphatase, GlpX type (EC 3.1.3.11)
	gene495	0.303037	Catabolism of an unknown compound	Amino acid/metabolite permease in hypothetical Actinobacterial gene cluster
	gene1414	0.302905	DNA repair	Domain often clustered or fused with uracil-DNA glycosylase
	gene2672	0.302696	Lysine, threonine, methionine, and cysteine	Methionine gamma-lyase (EC 4.4.1.11)
	gene1013	0.301829	RNA processing and modification	COG1355, Predicted dioxygenase
	gene4973	0.301794	Fermentation	Xylulose-5-phosphate phosphoketolase (EC 4.1.2.9)
	gene1729	0.300325	Respiration	Formate hydrogenlyase subunit 4
	gene3522	0.300021	Transcription	Predicted transcriptional regulator of cysteine synthase, Rrf2 family
	gene4940	0.299925	Purines	Xanthine and CO dehydrogenases maturation factor, XdhC/CoxF family
	gene38	0.299634	Quinone cofactors	1,4-dihydroxy-2-naphthoate octaprenyltransferase (EC 2.5.1.74)
	gene1719	0.298589	Respiration	Formate dehydrogenase O beta subunit (EC 1.2.1.2)
	gene1592	0.298364	proteosome related	FIG005666: putative helicase
	gene4775	0.297816	Electron accepting reactions	Ubiquinol--cytochrome c reductase, cytochrome B subunit (EC 1.10.2.2)
	gene3164	0.296651	Oxidative stress	Peroxidase (EC 1.11.1.7)
	gene4942	0.29661	Purines	Xanthine dehydrogenase, FAD binding subunit (EC 1.17.1.4)
	gene1312	0.296243	Sulfur Metabolism	Dimethylsulfoniopropionate (DMSP) acyl CoA transferase DddD
	gene2275	0.295964	Cytochrome biogenesis	Iron-sulfur cluster regulator SufR
	gene247	0.295672	Di- and oligosaccharides	6-phospho-beta-glucosidase (EC 3.2.1.86)
	gene3960	0.29546	Nitrogen Metabolism	Response regulator NasT
	gene4617	0.294973	Protein biosynthesis	Translation elongation factor G-related protein
	gene4461	0.294743	Cofactors, Vitamins, Prosthetic Groups, Pigments	Thiazole biosynthesis protein ThiG
	gene3023	0.294634	Lysine, threonine, methionine, and cysteine	O-acetylhomoserine sulfhydrylase (EC 2.5.1.49)
	gene2594	0.294403	Oxidative stress	Manganese superoxide dismutase (EC 1.15.1.1)
	gene504	0.293905	Protein degradation	Aminopeptidase YpdF (MP-, MA-, MS-, AP-, NP- specific)
	gene1436	0.292053	Fermentation	Electron transfer flavoprotein, beta subunit
	gene517	0.290749	Nitrogen Metabolism	Anaerobic nitric oxide reductase flavorubredoxin
	gene2282	0.290689	Aromatic amino acids and derivatives	Isochorismatase (EC 3.3.2.1)
	gene4061	0.290172	Transcription	RNA polymerase sigma factor RpoH-related protein
	gene1903	0.289963	Tetrapyrroles	Glutamyl-tRNA reductase (EC 1.2.1.70)
	gene633	0.289595	DNA repair	ATP-dependent DNA ligase (EC 6.5.1.1)
	gene2384	0.289062	Organic acids	Lactate-responsive regulator LldR in Firmicutes, GntR family
	gene4708	0.287111	Protein translocation across cytoplasmic membrane	Twin-arginine translocation protein TatA
	gene3449	0.286971	Membrane Transport	Predicted cobalt transporter CbtA
	gene1167	0.286748	Respiration	Cytochrome c2
	gene3600	0.286658	One-carbon Metabolism	Propionyl-CoA carboxylase beta chain (EC 6.4.1.3)
	gene115	0.286447	Arginine; urea cycle, polyamines	2,4-diaminopentanoate dehydrogenase (EC 1.4.1.12)
	gene3717	0.286241	Protein degradation	Pup ligase PafA' paralog, possible component of postulated heterodimer PafA-PafA'
	gene3917	0.285767	NAD and NADP	Quinolinate synthetase (EC 2.5.1.72)
	gene2804	0.28476	Aminosugars	N-acetylglucosamine kinase of eukaryotic type (EC 2.7.1.59)
	gene4164	0.2843	Folate and pterines	Sepiapterin reductase (EC 1.1.1.153)
	gene3379	0.283789	Central carbohydrate metabolism	Polyphosphate glucokinase (EC 2.7.1.63)
	gene4480	0.283701	Lysine, threonine, methionine, and cysteine	Threonine dehydrogenase and related Zn-dependent dehydrogenases
	gene1968	0.283439	Cofactors, Vitamins, Prosthetic Groups, Pigments	Glycine oxidase ThiO (EC 1.4.3.19)
	gene4489	0.282583	Folate and pterines	Thymidylate synthase thyX (EC 2.1.1.-)
	gene1107	0.281511	Clustering-based subsystems	Cyclopropane-fatty-acyl-phospholipid synthase (EC 2.1.1.79)
	gene4860	0.280157	Pyrimidines	Uracil phosphoribosyltransferase (EC 2.4.2.9)
	gene1259	0.279018	Monosaccharides	Deoxyribose-phosphate aldolase (EC 4.1.2.4)
	gene3557	0.278789	Clustering-based subsystems	probable iron binding protein from the HesB_IscA_SufA family
	gene516	0.278255	Electron donating reactions	Anaerobic glycerol-3-phosphate dehydrogenase subunit C (EC 1.1.5.3)
	gene1123	0.27725	Lysine, threonine, methionine, and cysteine	Cysteine synthase A (EC 2.5.1.47)
	gene1209	0.275996	Proline and 4-hydroxyproline	D-amino-acid oxidase (EC 1.4.3.3)
	gene3527	0.275754	Transcription	Predicted transcriptional regulator of sulfate adenylyltransferase, Rrf2 family
	gene1896	0.275379	Cell Wall and Capsule	Glutamine synthetase type I (EC 6.3.1.2)
	gene252	0.275038	Central carbohydrate metabolism	6-phosphogluconolactonase (EC 3.1.1.31), eukaryotic type
	gene3523	0.274979	Aminosugars	Predicted transcriptional regulator of N-Acetylglucosamine utilization, GntR family
	gene634	0.274445	DNA repair	ATP-dependent DNA ligase (EC 6.5.1.1) clustered with Ku protein, LigD
	gene1214	0.274425	Resistance to antibiotics and toxic compounds	D-cysteine desulfhydrase (EC 4.4.1.15)
	gene2286	0.27429	Central carbohydrate metabolism	Isocitrate dehydrogenase [NAD] (EC 1.1.1.41)
	gene3764	0.274246	Respiration	Putative formate dehydrogenase oxidoreductase protein
	gene3175	0.27319	Phage Host Interactions	Phage endolysin
	gene2134	0.27195	Oxidative stress	Hydroxyacylglutathione hydrolase (EC 3.1.2.6)
	gene2005	0.271947	Folate and pterines	GTP cyclohydrolase I (EC 3.5.4.16) type 1
	gene2837	0.271656	Lysine, threonine, methionine, and cysteine	N-succinyl-L,L-diaminopimelate aminotransferase alternative (EC 2.6.1.17)
	gene4557	0.271562	Monosaccharides	Transcriptional regulator in cluster with unspecified monosaccharide ABC transport system
	gene2550	0.271278	Putative asociate of RNA polymerase sigma-54 factor rpoN	macromolecule metabolism
	gene73	0.271256	Aromatic amino acids and derivatives	2-keto-3-deoxy-D-arabino-heptulosonate-7-phosphate synthase II (EC 2.5.1.54)
	gene1435	0.270927	Fermentation	Electron transfer flavoprotein, alpha subunit
	gene3696	0.270538	Folate and pterines	Pterin-4-alpha-carbinolamine dehydratase (EC 4.2.1.96)
	gene1452	0.270404	DNA repair	Endonuclease V (EC 3.1.21.7)
	gene1535	0.270266	Inorganic sulfur assimilation	Ferredoxin--sulfite reductase (EC 1.8.7.1)
	gene2590	0.270058	Membrane Transport	Manganese ABC transporter, ATP-binding protein SitB
	gene313	0.269948	Central carbohydrate metabolism	Acetoin dehydrogenase E1 component alpha-subunit (EC 1.2.4.-)
	gene3013	0.269867	Clustering-based subsystems	Nucleoside-diphosphate-sugar epimerases
	gene1289	0.269748	Branched-chain amino acids	Dihydrolipoamide dehydrogenase (EC 1.8.1.4)
	gene4408	0.269199	Oxidative stress	Superoxide dismutase [Cu-Zn] precursor (EC 1.15.1.1)
	gene1250	0.269035	Proline and 4-hydroxyproline	Delta-1-pyrroline-5-carboxylate dehydrogenase (EC 1.5.1.12)
	gene1710	0.269028	DNA repair	Formamidopyrimidine-DNA glycosylase (EC 3.2.2.23)
	gene2204	0.268644	Pigment biosynthesis	Indigoidine synthase A-like protein, uncharacterized enzyme involved in pigment biosynthesis
	gene465	0.268612	NA	Alpha-glucosides-binding periplasmic protein AglE precursor
	gene1156	0.268232	Protein folding	Cytochrome c-type biogenesis protein CcdA (DsbD analog)
	gene3015	0.267343	Protein degradation	Nucleotide excision repair protein, with UvrB/UvrC motif
	gene2834	0.26677	Nucleosides and Nucleotides	N-methylhydantoinase B (EC 3.5.2.14)
	gene1070	0.266629	Amino Acids and Derivatives	Creatinine amidohydrolase (EC 3.5.2.10)
	gene4090	0.26658	Flagellar motility in Prokaryota	Rrf2 family transcriptional regulator
	gene980	0.264831	Tetrapyrroles	Cobalt-precorrin-6 synthase, anaerobic
	gene3149	0.264597	Cofactors, Vitamins, Prosthetic Groups, Pigments	Periplasmic aromatic aldehyde oxidoreductase, molybdenum binding subunit YagR
	gene621	0.264252	Protein degradation	ATP-dependent Clp protease, ATP-binding subunit ClpC
	gene1064	0.264133	Resistance to antibiotics and toxic compounds	Copper-translocating P-type ATPase (EC 3.6.3.4)
	gene2192	0.264058	Purines	Hypoxanthine-guanine phosphoribosyltransferase (EC 2.4.2.8)
	gene4577	0.263585	ABC transporters	Transcriptional regulator YbiH, TetR family
	gene2779	0.263165	Sugar alcohols	Multiple polyol-specific dehydrogenase (EC 1.1.1.-)
	gene4926	0.262968	Tetrapyrroles	Vitamin B12 ABC transporter, B12-binding component BtuF
	gene2418	0.262561	Lipoic acid	Lipoate synthase
	gene1764	0.262553	Central carbohydrate metabolism	Fumarate hydratase class II (EC 4.2.1.2)
	gene4636	0.262545	Electron accepting reactions	Transport ATP-binding protein CydD
	gene579	0.262245	Resistance to antibiotics and toxic compounds	Arsenical resistance operon repressor
	gene841	0.261835	Stress Response	Carbon starvation protein A
	gene1857	0.261682	Aminosugars	Glucosamine-6-phosphate deaminase [isomerizing], alternative (EC 3.5.99.6)
	gene2231	0.261438	Purines	Inosine-5'-monophosphate dehydrogenase (EC 1.1.1.205)
	gene3351	0.260863	Methylamine utilization	PlcB, ORFX, ORFP, ORFB, ORFA, ldh gene
	gene2953	0.260661	Nitrogen Metabolism	Nitrate/nitrite transporter
	gene4920	0.260639	Detoxification	Various polyols ABC transporter, permease component 2
	gene3128	0.260476	Clustering-based subsystems	Peptide deformylase (EC 3.5.1.88)
	gene4350	0.260243	One-carbon Metabolism	Succinate dehydrogenase flavoprotein subunit (EC 1.3.99.1)
	gene3895	0.260186	Central carbohydrate metabolism	Pyruvate carboxyl transferase subunit B (EC 6.4.1.1)
	gene400	0.260001	Protein biosynthesis	Alanyl-tRNA synthetase domain protein
	gene2833	0.259732	Nucleosides and Nucleotides	N-methylhydantoinase A (EC 3.5.2.14)
	gene4777	0.259706	Electron accepting reactions	Ubiquinol-cytochrome C reductase iron-sulfur subunit (EC 1.10.2.2)
	gene4856	0.259072	Miscellaneous	UPF0434 protein YcaR
	gene2601	0.258845	Monosaccharides	Mannose-1-phosphate guanylyltransferase (EC 2.7.7.13 )
	gene3464	0.258505	Polysaccharides	Predicted glycogen synthase, ADP-glucose transglucosylase (EC 2.4.1.21), Actinobacterial type
	gene4377	0.258053	Lysine, threonine, methionine, and cysteine	Sulfate adenylyltransferase subunit 2 (EC 2.7.7.4)
	gene2125	0.258004	Respiration	Hydrogenase-4 component F (EC 1.-.-.-)
	gene2104	0.257879	Folate and pterines	Homogentisate 1,2-dioxygenase (EC 1.13.11.5)
	gene4516	0.257876	Monosaccharides	Transaldolase (EC 2.2.1.2)
	gene4908	0.256886	Alanine, serine, and glycine	Valine--pyruvate aminotransferase (EC 2.6.1.66)
	gene4139	0.254991	Selenoproteins	Selenocysteine-specific translation elongation factor
	gene1288	0.254866	Central carbohydrate metabolism	Dihydrolipoamide acyltransferase component of branched-chain alpha-keto acid dehydrogenase complex (EC 2.3.1.168)
	gene106	0.25372	Fermentation	2,3-butanediol dehydrogenase, R-alcohol forming, (R)- and (S)-acetoin-specific (EC 1.1.1.4)
	gene498	0.25334	Aromatic amino acids and derivatives	Aminodeoxychorismate lyase (EC 4.1.3.38)
	gene3391	0.253337	Tetrapyrroles	Porphobilinogen synthase (EC 4.2.1.24)
	gene1865	0.252652	Central carbohydrate metabolism	Glucose-6-phosphate 1-dehydrogenase (EC 1.1.1.49)
	gene1224	0.25013	Capsular and extracellular polysacchrides	D-glycero-D-manno-heptose 1-phosphate guanosyltransferase
	gene2284	0.249502	Aromatic amino acids and derivatives	Isochorismate synthase (EC 5.4.4.2)
	gene2864	0.249483	Central carbohydrate metabolism	NAD-dependent malic enzyme (EC 1.1.1.38)
	gene2860	0.249337	Respiration	NAD-dependent formate dehydrogenase beta subunit
	gene1530	0.248265	Inorganic sulfur assimilation	Ferredoxin
	gene1554	0.247949	Tetrapyrroles	Ferrochelatase, protoheme ferro-lyase (EC 4.99.1.1)
	gene216	0.247824	Tetrapyrroles	5-aminolevulinate synthase (EC 2.3.1.37)
	gene4449	0.247148	Cofactors, Vitamins, Prosthetic Groups, Pigments	Thiamin ABC transporter, ATPase component
	gene4815	0.246227	Oxidative stress	Uncharacterized monothiol glutaredoxin ycf64-like
	gene2381	0.245869	Central carbohydrate metabolism	Lactate 2-monooxygenase (EC 1.13.12.4)
	gene2589	0.24519	Metabolism of central aromatic intermediates	mandelate racemase/muconate lactonizing enzyme family protein
	gene1501	0.244924	DNA repair	Excinuclease ABC subunit C
	gene4141	0.244793	Selenoproteins	Selenoprotein O and cysteine-containing homologs
	gene1994	0.244781	Oxidative stress	Glycosyltransferase MshA involved in mycothiol biosynthesis (EC 2.4.1.-)
	gene2295	0.244568	Isoprenoids	Isopentenyl-diphosphate delta-isomerase (EC 5.3.3.2)
	gene3339	0.244481	Isoprenoids	Phytoene dehydrogenase and related proteins
	gene4339	0.244279	Biotin	Substrate-specific component BioY of biotin ECF transporter
	gene3770	0.243992	Organic sulfur assimilation	Putative glutathione transporter,solute-binding component
	gene2780	0.24355	Di- and oligosaccharides	Multiple sugar ABC transporter, ATP-binding protein
	gene2690	0.24312	Folate and pterines	Methylenetetrahydrofolate dehydrogenase (NADP+) (EC 1.5.1.5) / Methenyltetrahydrofolate cyclohydrolase (EC 3.5.4.9)
	gene4026	0.242823	Heat shock	Ribosomal RNA small subunit methyltransferase E (EC 2.1.1.-)
	gene2895	0.242728	Electron donating reactions	NADH-ubiquinone oxidoreductase chain B (EC 1.6.5.3)
	gene4991	0.242675	Miscellaneous	YrbA protein
	gene1345	0.242641	Recombination related cluster	DNA polymerase X family
	gene1923	0.242529	Oxidative stress	Glutathione S-transferase, omega (EC 2.5.1.18)
	gene102	0.242308	Quinone cofactors	2-succinyl-5-enolpyruvyl-6-hydroxy-3-cyclohexene-1-carboxylic-acid synthase (EC 2.2.1.9)
	gene283	0.242068	Cytochrome biogenesis	ABC-type multidrug transport system, ATPase component
	gene4464	0.241172	Plant-Prokaryote DOE project	ThiJ/PfpI family protein
	gene1120	0.241132	Alanine, serine, and glycine	Cysteine desulfurase (EC 2.8.1.7), SufS subfamily
	gene145	0.239993	Fermentation	3-hydroxybutyryl-CoA dehydrogenase (EC 1.1.1.157)
	gene2205	0.239916	Aromatic amino acids and derivatives	Indole-3-glycerol phosphate synthase (EC 4.1.1.48)
	gene987	0.239347	Resistance to antibiotics and toxic compounds	Cobalt-zinc-cadmium resistance protein CzcD
	gene3016	0.239205	Purines	Nucleotide pyrophosphatase (EC 3.6.1.9)
	gene478	0.238858	Di- and oligosaccharides	Alpha,alpha-trehalose-phosphate synthase [UDP-forming] (EC 2.4.1.15)
	gene1117	0.238671	Lysine, threonine, methionine, and cysteine	Cysteine desulfurase (EC 2.8.1.7)
	gene3398	0.238188	Monosaccharides	Possible alpha-xyloside ABC transporter, permease component
	gene1810	0.238056	Quinone cofactors	Gene SCO4494, often clustered with other genes in menaquinone via futalosine pathway
	gene1300	0.237837	Pyrimidines	Dihydroorotate dehydrogenase, catalytic subunit (EC 1.3.3.1)
	gene2884	0.237412	Electron donating reactions	NADH dehydrogenase (EC 1.6.99.3)
	gene3969	0.237332	RNA processing and modification	Rhodanese-like domain protein
	gene309	0.236073	Branched-chain amino acids	Acetoacetyl-CoA synthetase (EC 6.2.1.16)
	gene688	0.235554	Protein degradation	Bacterial proteasome-activating AAA-ATPase (PAN)
	gene1876	0.235503	Cell Wall and Capsule	Glutamate racemase (EC 5.1.1.3)
	gene752	0.23533	Osmotic stress	Betaine aldehyde dehydrogenase (EC 1.2.1.8)
	gene1451	0.235202	DNA repair	Endonuclease IV (EC 3.1.21.2)
	gene57	0.235073	Monosaccharides	2-dehydro-3-deoxyphosphogluconate aldolase (EC 4.1.2.14)
	gene953	0.234069	One-carbon Metabolism	Citrate synthase (si) (EC 2.3.3.1)
	gene520	0.233533	Aromatic amino acids and derivatives	Anthranilate phosphoribosyltransferase (EC 2.4.2.18)
	gene3488	0.233341	Membrane Transport	Predicted molybdate-responsive regulator YvgK in bacilli
	gene600	0.233297	Protein biosynthesis	Aspartyl-tRNA(Asn) amidotransferase subunit C (EC 6.3.5.6)
	gene1238	0.232595	Monosaccharides	D-xylose transport ATP-binding protein XylG
	gene2329	0.231668	NAD and NADP	L-aspartate oxidase (EC 1.4.3.16)
	gene4941	0.229188	Purines	Xanthine dehydrogenase iron-sulfur subunit (EC 1.17.1.4)
	gene2094	0.229155	Histidine Metabolism	Histidinol-phosphatase [alternative form] (EC 3.1.3.15)
	gene1086	0.228557	Resistance to antibiotics and toxic compounds	Cu(I)-responsive transcriptional regulator
	gene1450	0.228161	DNA repair	Endonuclease III (EC 4.2.99.18)
	gene1998	0.227632	Protein biosynthesis	Glycyl-tRNA synthetase (EC 6.1.1.14)
	gene4542	0.227435	Di- and oligosaccharides	Transcriptional activator of maltose regulon, MalT
	gene4472	0.227381	Selenoproteins	Thioredoxin
	gene1063	0.227255	Resistance to antibiotics and toxic compounds	Copper-sensing two-component system response regulator CusR
	gene4454	0.226821	Folate and pterines	Thiamin-phosphate pyrophosphorylase (EC 2.5.1.3)
	gene1118	0.226424	Alanine, serine, and glycine	Cysteine desulfurase (EC 2.8.1.7), IscS subfamily
	gene3783	0.226344	Clustering-based subsystems	Putative Holliday junction resolvase (EC 3.1.-.-)
	gene2270	0.226309	Phages, Prophages	Iron-sulfur cluster assembly protein SufB
	gene2007	0.226167	Folate and pterines	GTP cyclohydrolase II (EC 3.5.4.25)
	gene635	0.226123	DNA repair	ATP-dependent DNA ligase (EC 6.5.1.1) LigC
	gene1115	0.225072	Lysine, threonine, methionine, and cysteine	Cystathionine gamma-lyase (EC 4.4.1.1)
	gene2796	0.223171	Aminosugars	N-Acetyl-D-glucosamine ABC transport system, permease protein 2
	gene1981	0.220532	Central carbohydrate metabolism	Glycolate dehydrogenase (EC 1.1.99.14), subunit GlcD
	gene12	0.219156	Branched-chain amino acids	(R)-citramalate synthase (EC 2.3.1.182)
	gene3970	0.219138	Clustering-based subsystems	Rhodanese-related sulfurtransferase
	gene1283	0.219135	Lysine, threonine, methionine, and cysteine	Dihydrodipicolinate synthase (EC 4.2.1.52)
	gene682	0.219096	Organic acids	B12 binding domain of Methylmalonyl-CoA mutase (EC 5.4.99.2)
	gene1295	0.218669	Folate and pterines	Dihydroneopterin aldolase (EC 4.1.2.25)
	gene1845	0.218263	Monosaccharides	Gluconate 2-dehydrogenase (EC 1.1.99.3), membrane-bound, flavoprotein
	gene1949	0.217012	Electron donating reactions	Glycerol-3-phosphate dehydrogenase (EC 1.1.5.3)
	gene193	0.216494	Isoprenoids	4-hydroxy-3-methylbut-2-enyl diphosphate reductase (EC 1.17.1.2)
	gene203	0.216006	Folate and pterines	4-hydroxyphenylpyruvate dioxygenase (EC 1.13.11.27)
	gene3749	0.215843	Monosaccharides	Putative deoxyribose-specific ABC transporter, permease protein
	gene1457	0.215104	Fatty acids	Enoyl-[acyl-carrier-protein] reductase [NADH] (EC 1.3.1.9)
	gene2066	0.214971	Isoprenoids	Heptaprenyl diphosphate synthase component II (EC 2.5.1.30)
	gene878	0.214953	Cell Division and Cell Cycle	Cell division initiation protein DivIVA
	gene1873	0.21487	Acid stress	Glutamate decarboxylase (EC 4.1.1.15)
	gene4006	0.21479	Monosaccharides	Ribose operon repressor
	gene1713	0.214192	Respiration	Formate dehydrogenase chain D (EC 1.2.1.2)
	gene3269	0.213973	Chromosome Replication	Phosphoglucomutase (EC 5.4.2.2)
	gene3342	0.213594	Isoprenoids	Phytoene desaturase, pro-zeta-carotene producing (EC 1.-.-.-)
	gene27	0.213376	Phosphorus Metabolism	1-acyl-sn-glycerol-3-phosphate acyltransferase (EC 2.3.1.51)
	gene4000	0.212971	Monosaccharides	Ribose 5-phosphate isomerase B (EC 5.3.1.6)
	gene557	0.212818	Arginine; urea cycle, polyamines	Arginine pathway regulatory protein ArgR, repressor of arg regulon
	gene3099	0.211948	Coenzyme A	Pantoate--beta-alanine ligase (EC 6.3.2.1)
	gene4029	0.211848	Protein biosynthesis	Ribosomal subunit interface protein
	gene1285	0.211564	Folate and pterines	Dihydrofolate reductase (EC 1.5.1.3)
	gene978	0.210617	Tetrapyrroles	Cobalt-precorrin-3b C17-methyltransferase
	gene603	0.210475	Histidine Metabolism	ATP phosphoribosyltransferase (EC 2.4.2.17)
	gene2232	0.209133	Purines	Inosine-uridine preferring nucleoside hydrolase (EC 3.2.2.1)
	gene4650	0.209054	Di- and oligosaccharides	Trehalose phosphorylase (EC 2.4.1.64)
	gene877	0.207941	Dormancy and Sporulation	Cell division inhibitor
	gene2056	0.207395	Iron acquisition and metabolism	Hemoglobin-dependent two component system response regulator HrrA
	gene2685	0.207369	DNA repair	Methylated-DNA--protein-cysteine methyltransferase (EC 2.1.1.63)
	gene1544	0.207122	Respiration	Ferredoxin, 2Fe-2S
	gene396	0.207014	Alanine, serine, and glycine	Alanine racemase (EC 5.1.1.1)
	gene3741	0.206755	Nitrogen Metabolism	putative cytochrome P450 hydroxylase
	gene3245	0.206408	Phosphorus Metabolism	Phosphate transport system regulatory protein PhoU
	gene617	0.206261	Protein degradation	ATP-dependent Clp protease adaptor protein ClpS
	gene4221	0.206097	Oxidative stress	Similar to Hydroxyacylglutathione hydrolase, but in an organism lacking glutathione biosynthesis
	gene4885	0.205676	Arginine; urea cycle, polyamines	Urease gamma subunit (EC 3.5.1.5)
	gene2272	0.204735	RNA processing and modification	Iron-sulfur cluster assembly scaffold protein IscU
	gene2943	0.203338	Oxidative stress	Nicotinate phosphoribosyltransferase (EC 2.4.2.11)
	gene3897	0.203039	Central carbohydrate metabolism	Pyruvate dehydrogenase E1 component (EC 1.2.4.1)
	gene3839	0.202859	Inorganic sulfur assimilation	Putative sulfate permease
	gene1908	0.202494	Protein biosynthesis	Glutamyl-tRNA(Gln) synthetase (EC 6.1.1.24)
	gene3514	0.202197	DNA polymerase III epsilon cluster	Predicted signal-transduction protein containing cAMP-binding and CBS domains
	gene3298	0.202152	Coenzyme A	Phosphopantetheine adenylyltransferase (EC 2.7.7.3)
	gene4068	0.201377	Transcription	RNA polymerase sigma-70 factor
	gene3892	0.201138	Proline and 4-hydroxyproline	Pyrroline-5-carboxylate reductase (EC 1.5.1.2)
	gene4605	0.200884	Central carbohydrate metabolism	Transketolase (EC 2.2.1.1)
	gene3546	0.200703	Clustering-based subsystems	Probable carboxyvinyl-carboxyphosphonate phosphorylmutase (EC 2.7.8.23)
	gene1567	0.199969	Heat shock	FIG001341: Probable Fe(2+)-trafficking protein YggX
	gene103	0.199839	Quinone cofactors	2-succinyl-6-hydroxy-2,4-cyclohexadiene-1-carboxylate synthase (EC 4.2.99.20)
	gene4687	0.19978	Protein biosynthesis	tRNA-Gly
	gene1960	0.19933	Alanine, serine, and glycine	Glycine cleavage system H protein
	gene4490	0.198998	Protein degradation	TldD family protein, Actinobacterial subgroup
	gene322	0.198397	Central carbohydrate metabolism	Acetyl-CoA synthetase (ADP-forming) alpha and beta chains, putative
	gene3414	0.19836	Potassium metabolism	Potassium channel protein
	gene4410	0.196475	Oxidative stress	Superoxide dismutase [Fe] (EC 1.15.1.1)
	gene2244	0.195946	Bacteriophage integration/excision/lysogeny	Integrase
	gene4417	0.194848	Di- and oligosaccharides	Tagatose 1,6-bisphosphate aldolase (EC 4.1.2.40)
	gene2586	0.194583	Polysaccharides	Maltose/maltodextrin ABC transporter, substrate binding periplasmic protein MalE
	gene3086	0.193952	Periplasmic Stress	Outer membrane stress sensor protease DegQ, serine protease
	gene1766	0.193354	Electron donating reactions	Fumarate reductase flavoprotein subunit (EC 1.3.99.1)
	gene4031	0.192991	Protein biosynthesis	Ribosomal-protein-S18p-alanine acetyltransferase (EC 2.3.1.-)
	gene2058	0.192884	Stress Response	Hemoglobin-like protein HbO
	gene3806	0.192873	Carbohydrates	Putative oxidoreductase YeaE, aldo/keto reductase family
	gene3390	0.192073	Tetrapyrroles	Porphobilinogen deaminase (EC 2.5.1.61)
	gene3916	0.191785	NAD and NADP	Quinolinate phosphoribosyltransferase [decarboxylating] (EC 2.4.2.19)
	gene1292	0.191263	Central carbohydrate metabolism	Dihydrolipoamide dehydrogenase of branched-chain alpha-keto acid dehydrogenase (EC 1.8.1.4)
	gene166	0.190709	Metabolism of central aromatic intermediates	3-oxoadipate CoA-transferase subunit A (EC 2.8.3.6)
	gene4487	0.190236	Pyrimidines	Thymidylate kinase (EC 2.7.4.9)
	gene3321	0.189749	Alanine, serine, and glycine	Phosphoserine phosphatase (EC 3.1.3.3)
	gene4944	0.189739	Purines	Xanthine dehydrogenase, molybdenum binding subunit (EC 1.17.1.4)
	gene2178	0.18892	Protein biosynthesis	Hypothetical protein YaeJ with similarity to translation release factor
	gene4534	0.188768	Resistance to antibiotics and toxic compounds	Transcription repressor of multidrug efflux pump acrAB operon, TetR (AcrR) family
	gene856	0.188576	Regulation and Cell signaling	Catabolite control protein A
	gene642	0.188555	Protein degradation	ATP-dependent protease HslV (EC 3.4.25.-)
	gene4352	0.187879	One-carbon Metabolism	Succinate dehydrogenase iron-sulfur protein (EC 1.3.99.1)
	gene4179	0.187719	Stress Response	Serine-protein kinase rsbW (EC 2.7.11.1)
	gene1754	0.187173	Central carbohydrate metabolism	Fructose-bisphosphate aldolase class I (EC 4.1.2.13)
	gene2202	0.187065	Cell Wall and Capsule	Inactive homolog of metal-dependent proteases, putative molecular chaperone
	gene356	0.186581	Central carbohydrate metabolism	Acylphosphate phosphohydrolase (EC 3.6.1.7), putative
	gene437	0.18643	Nitrogen Metabolism	Allantoinase (EC 3.5.2.5)
	gene3047	0.18605	Oxidative stress	Organic hydroperoxide resistance protein
	gene785	0.185645	Central carbohydrate metabolism	Branched-chain alpha-keto acid dehydrogenase, E1 component, alpha subunit (EC 1.2.4.4)
	gene490	0.185398	Purines	Amidophosphoribosyltransferase (EC 2.4.2.14)
	gene1114	0.184409	Lysine, threonine, methionine, and cysteine	Cystathionine beta-synthase (EC 4.2.1.22)
	gene2945	0.183349	Tetrapyrroles	Nicotinate-nucleotide--dimethylbenzimidazole phosphoribosyltransferase (EC 2.4.2.21)
	gene2357	0.183325	Osmotic stress	L-proline glycine betaine ABC transport system permease protein ProV (TC 3.A.1.12.1)
	gene1246	0.183313	Detoxification	DedA protein
	gene319	0.183118	Fermentation	Acetyl-CoA acetyltransferase (EC 2.3.1.9)
	gene1018	0.183018	RNA processing and modification	COG1720: Uncharacterized conserved protein
	gene1566	0.183009	DNA recombination	FIG000859: hypothetical protein
	gene1272	0.182916	Riboflavin, FMN, FAD	Diaminohydroxyphosphoribosylaminopyrimidine deaminase (EC 3.5.4.26)
	gene1318	0.181444	ABC transporters	Dipeptide transport system permease protein DppC (TC 3.A.1.5.2)
	gene187	0.180839	Metabolism of central aromatic intermediates	4-carboxymuconolactone decarboxylase (EC 4.1.1.44)
	gene2100	0.180813	Fatty acids	Holo-[acyl-carrier protein] synthase (EC 2.7.8.7)
	gene2938	0.180714	Oxidative stress	Nicotinamidase (EC 3.5.1.19)
	gene2385	0.180577	Oxidative stress	Lactoylglutathione lyase (EC 4.4.1.5)
	gene2686	0.180542	Branched-chain amino acids	Methylcrotonyl-CoA carboxylase biotin-containing subunit (EC 6.4.1.4)
	gene2816	0.180479	Cell Wall and Capsule	N-acetylmuramic acid 6-phosphate etherase (EC 4.2.-.-)
	gene4177	0.180451	One-carbon Metabolism	Serine--glyoxylate aminotransferase (EC 2.6.1.45)
	gene436	0.180302	Nitrogen Metabolism	Allantoicase (EC 3.5.3.4)
	gene1886	0.179783	Tetrapyrroles	Glutamate-1-semialdehyde aminotransferase (EC 5.4.3.8)
	gene214	0.179162	Inorganic sulfur assimilation	4Fe-4S ferredoxin, iron-sulfur binding
	gene222	0.177316	Aromatic amino acids and derivatives	5-carboxymethyl-2-oxo-hex-3- ene-1,7-dioate decarboxylase (EC 4.1.1.68)
	gene30	0.176802	Isoprenoid/cell wall biosynthesis: PREDICTED UNDECAPRENYL DIPHOSPHATE PHOSPHATASE	1-hydroxy-2-methyl-2-(E)-butenyl 4-diphosphate synthase (EC 1.17.7.1)
	gene935	0.176693	Aromatic amino acids and derivatives	Chorismate mutase I (EC 5.4.99.5)
	gene3973	0.17534	Riboflavin, FMN, FAD	Riboflavin synthase alpha chain (EC 2.5.1.9)
	gene985	0.175156	Resistance to antibiotics and toxic compounds	Cobalt-zinc-cadmium resistance protein
	gene337	0.174237	One-carbon Metabolism	Aconitate hydratase (EC 4.2.1.3)
	gene1890	0.174201	NAD and NADP	Glutamine amidotransferase chain of NAD synthetase
	gene3024	0.174191	Quinone cofactors	O-succinylbenzoate-CoA synthase (EC 4.2.1.-)
	gene3227	0.173741	Peripheral pathways for catabolism of aromatic compounds	Phenylpropionate dioxygenase and related ring-hydroxylating dioxygenases, large terminal subunit
	gene1920	0.173667	Oxidative stress	Glutathione S-transferase (EC 2.5.1.18)
	gene788	0.17313	Branched-chain amino acids	Branched-chain amino acid aminotransferase (EC 2.6.1.42)
	gene1940	0.173042	Sugar alcohols	Glycerol kinase (EC 2.7.1.30)
	gene2724	0.172933	Folate and pterines	Molybdenum cofactor biosynthesis protein MoaB
	gene871	0.172569	Phospholipids	CDP-diacylglycerol--glycerol-3-phosphate 3-phosphatidyltransferase (EC 2.7.8.5)
	gene1794	0.17207	Plant-Prokaryote DOE project	Gamma-glutamyl phosphate reductase (EC 1.2.1.41)
	gene598	0.172029	Protein biosynthesis	Aspartyl-tRNA(Asn) amidotransferase subunit A (EC 6.3.5.6)
	gene3898	0.171571	Central carbohydrate metabolism	Pyruvate dehydrogenase E1 component alpha subunit (EC 1.2.4.1)
	gene2092	0.169837	Histidine Metabolism	Histidinol dehydrogenase (EC 1.1.1.23)
	gene3242	0.169388	Phosphorus Metabolism	Phosphate transport regulator (distant homolog of PhoU)
	gene1193	0.168729	Purines	Cytosine/purine/uracil/thiamine/allantoin permease family protein
	gene3101	0.168173	Coenzyme A	Pantothenate kinase type III, CoaX-like (EC 2.7.1.33)
	gene3299	0.167668	Coenzyme A	Phosphopantothenoylcysteine decarboxylase (EC 4.1.1.36)
	gene432	0.167346	Oxidative stress	Alkyl hydroperoxide reductase subunit C-like protein
	gene4863	0.167325	DNA repair	Uracil-DNA glycosylase, family 4
	gene500	0.167273	Alanine, serine, and glycine	Aminomethyltransferase (glycine cleavage system T protein) (EC 2.1.2.10)
	gene1274	0.167258	Lysine, threonine, methionine, and cysteine	Diaminopimelate epimerase (EC 5.1.1.7)
	gene2398	0.166929	Branched-chain amino acids	Leucine dehydrogenase (EC 1.4.1.9)
	gene346	0.166916	Fatty acid metabolic cluster	Acyl dehydratase
	gene2892	0.166582	Electron donating reactions	NADH ubiquinone oxidoreductase chain A (EC 1.6.5.3)
	gene2698	0.166488	One-carbon Metabolism	Methylmalonyl-CoA mutase (EC 5.4.99.2)
	gene2732	0.166136	Folate and pterines	Molybdopterin biosynthesis protein MoeA
	gene4586	0.165499	Resistance to antibiotics and toxic compounds	Transcriptional regulator, MerR family
	gene573	0.165189	Aromatic amino acids and derivatives	Aromatic-L-amino-acid decarboxylase (EC 4.1.1.28)
	gene3541	0.165085	Programmed Cell Death and Toxin-antitoxin Systems	Prevent host death protein, Phd antitoxin
	gene3301	0.164862	Monosaccharides	Phosphopentomutase (EC 5.4.2.7)
	gene3316	0.162935	Purines	Phosphoribosylformylglycinamidine synthase, synthetase subunit (EC 6.3.5.3)
	gene167	0.162615	Metabolism of central aromatic intermediates	3-oxoadipate CoA-transferase subunit B (EC 2.8.3.6)
	gene424	0.161589	Phosphorus Metabolism	Alkaline phosphatase synthesis transcriptional regulatory protein PhoP
	gene738	0.161247	Metabolism of central aromatic intermediates	Beta-ketoadipate enol-lactone hydrolase (EC 3.1.1.24)
	gene1866	0.161136	Central carbohydrate metabolism	Glucose-6-phosphate isomerase (EC 5.3.1.9)
	gene3029	0.1602	Isoprenoids	Octaprenyl-diphosphate synthase (EC 2.5.1.-)
	gene3036	0.159614	ABC transporters	Oligopeptide transport ATP-binding protein OppF (TC 3.A.1.5.1)
	gene1234	0.159581	D-tyrosyl-tRNA(Tyr) deacylase (EC 3.1.-.-) cluster	D-tyrosyl-tRNA(Tyr) deacylase
	gene2896	0.159246	Electron donating reactions	NADH-ubiquinone oxidoreductase chain C (EC 1.6.5.3)
	gene2642	0.159138	Quinone cofactors	Menaquinone via futalosine step 1
	gene374	0.159067	Purines	Adenylosuccinate lyase (EC 4.3.2.2)
	gene2109	0.157691	Lysine, threonine, methionine, and cysteine	Homoserine O-acetyltransferase (EC 2.3.1.31)
	gene3130	0.157485	Protein processing and modification	Peptide methionine sulfoxide reductase MsrB (EC 1.8.4.12)
	gene3129	0.157093	Protein processing and modification	Peptide methionine sulfoxide reductase MsrA (EC 1.8.4.11)
	gene3581	0.156886	Proline and 4-hydroxyproline	Proline iminopeptidase (EC 3.4.11.5)
	gene161	0.156307	Fatty acids	3-oxoacyl-[acyl-carrier protein] reductase (EC 1.1.1.100)
	gene3364	0.155713	Fatty Acids, Lipids, and Isoprenoids	Polyhydroxyalkanoic acid synthase
	gene358	0.1545	DNA repair	ADA regulatory protein
	gene4851	0.154153	Miscellaneous	UPF0234 protein YajQ
	gene314	0.154024	Central carbohydrate metabolism	Acetoin dehydrogenase E1 component beta-subunit (EC 1.2.4.-)
	gene2584	0.15372	Di- and oligosaccharides	Maltose/maltodextrin ABC transporter, permease protein MalF
	gene1374	0.153157	DNA repair	DNA-3-methyladenine glycosylase II (EC 3.2.2.21)
	gene2865	0.151983	Oxidative stress	NAD-dependent protein deacetylase of SIR2 family
	gene2006	0.151549	Folate and pterines	GTP cyclohydrolase I (EC 3.5.4.16) type 2
	gene2850	0.151045	Uni- Sym- and Antiporters	Na+/H+ antiporter NhaA type
	gene2874	0.150508	Phosphorus Metabolism	NAD(P) transhydrogenase alpha subunit (EC 1.6.1.2)
	gene1781	0.150459	Di- and oligosaccharides	Galactokinase (EC 2.7.1.6)
	gene3261	0.150342	Fermentation	Phosphoenolpyruvate carboxylase (EC 4.1.1.31)
	gene3756	0.148795	Polysaccharides	putative esterase
	gene1500	0.148653	DNA repair	Excinuclease ABC subunit B
	gene121	0.148607	RNA processing and modification	2'-5' RNA ligase
	gene2095	0.148471	Histidine Metabolism	Histidinol-phosphate aminotransferase (EC 2.6.1.9)
	gene349	0.148449	Branched-chain amino acids	Acyl-CoA dehydrogenase, short-chain specific (EC 1.3.99.2)
	gene4045	0.148278	Clustering-based subsystems	Ribulose-phosphate 3-epimerase (EC 5.1.3.1)
	gene3320	0.14781	Pyridoxine	Phosphoserine aminotransferase (EC 2.6.1.52)
	gene795	0.147271	Electron accepting reactions	Butyryl-CoA dehydrogenase (EC 1.3.99.2)
	gene2444	0.146534	Alanine, serine, and glycine	Low-specificity L-threonine aldolase (EC 4.1.2.5)
	gene592	0.146369	Pyrimidines	Aspartate carbamoyltransferase (EC 2.1.3.2)
	gene2439	0.146314	Clustering-based subsystems	Low molecular weight protein tyrosine phosphatase (EC 3.1.3.48)
	gene937	0.145479	Aromatic amino acids and derivatives	Chorismate synthase (EC 4.2.3.5)
	gene3972	0.145351	Riboflavin, FMN, FAD	Riboflavin kinase (EC 2.7.1.26)
	gene2859	0.144957	Respiration	NAD-dependent formate dehydrogenase alpha subunit
	gene2863	0.144069	Oxidative stress	NAD-dependent glyceraldehyde-3-phosphate dehydrogenase (EC 1.2.1.12)
	gene4262	0.143719	Cell Division and Cell Cycle	Sporulation initiation inhibitor protein Soj
	gene1212	0.143478	Fatty Acids, Lipids, and Isoprenoids	D-beta-hydroxybutyrate dehydrogenase (EC 1.1.1.30)
	gene3056	0.14319	Pyrimidines	Orotidine 5'-phosphate decarboxylase (EC 4.1.1.23)
	gene4482	0.142491	Lysine, threonine, methionine, and cysteine	Threonine synthase (EC 4.2.3.1)
	gene4701	0.142446	NAD and NADP	Tryptophan 2,3-dioxygenase (EC 1.13.11.11)
	gene409	0.141753	Central carbohydrate metabolism	Aldehyde dehydrogenase B (EC 1.2.1.22)
	gene407	0.141664	Metabolism of Aromatic Compounds	Aldehyde dehydrogenase (EC 1.2.1.3), PaaZ
	gene2694	0.140918	Branched-chain amino acids	Methylmalonate-semialdehyde dehydrogenase (EC 1.2.1.27)
	gene3272	0.140258	Central carbohydrate metabolism	Phosphoglycerate kinase (EC 2.7.2.3)
	gene248	0.139618	Monosaccharides	6-phosphofructokinase (EC 2.7.1.11)
	gene2644	0.139053	Quinone cofactors	Menaquinone via futalosine step 3
	gene2725	0.139032	Folate and pterines	Molybdenum cofactor biosynthesis protein MoaC
	gene596	0.137918	Lysine, threonine, methionine, and cysteine	Aspartokinase (EC 2.7.2.4)
	gene2373	0.137412	Alanine, serine, and glycine	L-threonine 3-dehydrogenase (EC 1.1.1.103)
	gene1965	0.137013	Alanine, serine, and glycine	Glycine dehydrogenase [decarboxylating] (glycine cleavage system P1 protein) (EC 1.4.4.2)
	gene1564	0.136696	DNA uptake, competence	FIG000557: hypothetical protein co-occurring with RecR
	gene3580	0.136536	Proline and 4-hydroxyproline	Proline dehydrogenase (EC 1.5.99.8) (Proline oxidase)
	gene2703	0.136528	Lysine, threonine, methionine, and cysteine	Methylthioribose-1-phosphate isomerase (EC 5.3.1.23)
	gene2689	0.136343	One-carbon Metabolism	Methylenetetrahydrofolate dehydrogenase (NADP+) (EC 1.5.1.5)
	gene329	0.135492	Fatty acids	Acetyl-coenzyme A carboxyl transferase beta chain (EC 6.4.1.2)
	gene1458	0.134727	Fatty acids	Enoyl-[acyl-carrier-protein] reductase [NADPH] (EC 1.3.1.10)
	gene4494	0.133705	Protein degradation	TldE/PmbA family protein, Actinobacterial subgroup
	gene1122	0.133693	Lysine, threonine, methionine, and cysteine	Cysteine synthase (EC 2.5.1.47)
	gene4673	0.133681	RNA processing and modification	tRNA dihydrouridine synthase B (EC 1.-.-.-)
	gene3055	0.133272	Plant-Prokaryote DOE project	Orotate phosphoribosyltransferase (EC 2.4.2.10)
	gene362	0.133064	Purines	Adenine phosphoribosyltransferase (EC 2.4.2.7)
	gene3238	0.132884	Phosphorus Metabolism	Phosphate regulon transcriptional regulatory protein PhoB (SphR)
	gene234	0.130123	Lysine, threonine, methionine, and cysteine	5-methyltetrahydropteroyltriglutamate--homocysteine methyltransferase (EC 2.1.1.14)
	gene1744	0.130111	Di- and oligosaccharides	Fructokinase (EC 2.7.1.4)
	gene1251	0.12825	Pyrimidines	Deoxycytidine triphosphate deaminase (EC 3.5.4.13)
	gene4987	0.126914	Cell Wall and Capsule	YjeF protein, function unknown
	gene1335	0.126501	DNA replication	DNA polymerase I (EC 2.7.7.7)
	gene1196	0.126266	Pyridoxine	D-3-phosphoglycerate dehydrogenase (EC 1.1.1.95)
	gene3559	0.126236	Phosphorus Metabolism	Probable low-affinity inorganic phosphate transporter
	gene4773	0.126233	Protein biosynthesis	Tyrosyl-tRNA synthetase (EC 6.1.1.1)
	gene2557	0.126045	One-carbon Metabolism	Malate dehydrogenase (EC 1.1.1.37)
	gene1297	0.125758	Pyrimidines	Dihydroorotase (EC 3.5.2.3)
	gene2047	0.123877	Respiration	Heme O synthase, protoheme IX farnesyltransferase (EC 2.5.1.-) COX10-CtaB
	gene1842	0.123798	Central carbohydrate metabolism	Glucokinase (EC 2.7.1.2)
	gene335	0.123106	Arginine; urea cycle, polyamines	Acetylornithine deacetylase (EC 3.5.1.16)
	gene1455	0.122596	Fatty acids	Enoyl-[acyl-carrier-protein] reductase [FMN] (EC 1.3.1.9)
	gene2139	0.122152	Branched-chain amino acids	Hydroxymethylglutaryl-CoA lyase (EC 4.1.3.4)
	gene1343	0.121726	DNA uptake, competence	DNA polymerase III subunits gamma and tau (EC 2.7.7.7)
	gene1344	0.121717	DNA repair	DNA polymerase IV (EC 2.7.7.7)
	gene4125	0.119959	Sarcosine oxidase	Sarcosine oxidase beta subunit (EC 1.5.3.1)
	gene3062	0.119233	Potassium metabolism	Osmosensitive K+ channel histidine kinase KdpD (EC 2.7.3.-)
	gene1243	0.11916	Programmed Cell Death and Toxin-antitoxin Systems	Death on curing protein, Doc toxin
	gene3307	0.118472	Purines	Phosphoribosylaminoimidazole carboxylase catalytic subunit (EC 4.1.1.21)
	gene4479	0.116951	Branched-chain amino acids	Threonine dehydratase, catabolic (EC 4.3.1.19)
	gene3380	0.116675	Purines	Polyphosphate kinase (EC 2.7.4.1)
	gene70	0.116402	Branched-chain amino acids	2-isopropylmalate synthase (EC 2.3.3.13)
	gene4696	0.116379	Clustering-based subsystems	tRNA(Ile)-lysidine synthetase
	gene3026	0.116147	Lysine, threonine, methionine, and cysteine	O-succinylhomoserine sulfhydrylase (EC 2.5.1.48)
	gene595	0.115523	Lysine, threonine, methionine, and cysteine	Aspartate-semialdehyde dehydrogenase (EC 1.2.1.11)
	gene1511	0.114211	Phosphorus Metabolism	Exopolyphosphatase (EC 3.6.1.11)
	gene4690	0.114026	RNA processing and modification	tRNA-i(6)A37 methylthiotransferase
	gene763	0.113607	Aromatic amino acids and derivatives	Biosynthetic Aromatic amino acid aminotransferase beta (EC 2.6.1.57)
	gene1507	0.11307	DNA repair	Exodeoxyribonuclease VII large subunit (EC 3.1.11.6)
	gene4675	0.112713	RNA processing and modification	tRNA nucleotidyltransferase (EC 2.7.7.21) (EC 2.7.7.25)
	gene1763	0.112155	One-carbon Metabolism	Fumarate hydratase class I, aerobic (EC 4.2.1.2)
	gene3975	0.111196	Monosaccharides	Ribokinase (EC 2.7.1.15)
	gene1800	0.110525	Oxidative stress	Gamma-glutamyltranspeptidase (EC 2.3.2.2)
	gene4169	0.109961	Lysine, threonine, methionine, and cysteine	Serine acetyltransferase (EC 2.3.1.30)
	gene3313	0.109914	Purines	Phosphoribosylformylglycinamidine cyclo-ligase (EC 6.3.3.1)
	gene4793	0.10877	Cell Wall and Capsule	UDP-N-acetylglucosamine 1-carboxyvinyltransferase (EC 2.5.1.7)
	gene1157	0.108727	Respiration	Cytochrome c-type biogenesis protein CcmC, putative heme lyase for CcmE
	gene779	0.107081	Pyrimidines	Bis(5'-nucleosyl)-tetraphosphatase (asymmetrical) (EC 3.6.1.17)
	gene1583	0.10706	TldD cluster	FIG003879: Predicted amidohydrolase
	gene3858	0.106873	Arginine; urea cycle, polyamines	Putrescine transport ATP-binding protein PotA (TC 3.A.1.11.1)
	gene3875	0.10396	Pyridoxine	Pyridoxamine 5'-phosphate oxidase (EC 1.4.3.5)
	gene4983	0.103905	Clustering-based subsystems	YgjD/Kae1/Qri7 family, required for threonylcarbamoyladenosine (t(6)A) formation in tRNA
	gene4854	0.103604	Clustering-based subsystems	UPF0301 protein YqgE
	gene2807	0.103167	Cell Wall and Capsule	N-acetylglucosamine-1-phosphate uridyltransferase (EC 2.7.7.23)
	gene845	0.100276	Regulation and Cell signaling	Carbonic anhydrase (EC 4.2.1.1)
	gene2003	0.0998446	Purines	GMP synthase [glutamine-hydrolyzing] (EC 6.3.5.2)
	gene3285	0.0961599	Monosaccharides	Phosphomannomutase (EC 5.4.2.8)
	gene786	0.0949683	Central carbohydrate metabolism	Branched-chain alpha-keto acid dehydrogenase, E1 component, beta subunit (EC 1.2.4.4)
	gene3585	0.0934813	Protein processing and modification	Prolipoprotein diacylglyceryl transferase (EC 2.4.99.-)
	gene4935	0.0927839	Protein degradation	Xaa-Pro aminopeptidase (EC 3.4.11.9)
	gene58	0.0899357	Coenzyme A	2-dehydropantoate 2-reductase (EC 1.1.1.169)
	gene566	0.0898291	Protein biosynthesis	Arginyl-tRNA synthetase (EC 6.1.1.19)
	gene1964	0.088817	Alanine, serine, and glycine	Glycine dehydrogenase [decarboxylating] (glycine cleavage system P protein) (EC 1.4.4.2)
	gene28	0.0845963	Isoprenoid/cell wall biosynthesis: PREDICTED UNDECAPRENYL DIPHOSPHATE PHOSPHATASE	1-deoxy-D-xylulose 5-phosphate reductoisomerase (EC 1.1.1.267)
	gene3932	0.0825913	DNA uptake, competence	Recombination protein RecR
	gene3305	0.078633	Purines	Phosphoribosylamine--glycine ligase (EC 6.3.4.13)
	gene4896	0.0759203	Tetrapyrroles	Uroporphyrinogen III decarboxylase (EC 4.1.1.37)
	gene2897	0.0750795	Electron donating reactions	NADH-ubiquinone oxidoreductase chain D (EC 1.6.5.3)
	gene742	0.0714342	Resistance to antibiotics and toxic compounds	Beta-lactamase (EC 3.5.2.6)
	gene590	0.0565892	Glutamine, glutamate, aspartate, asparagine; ammonia assimilation	Aspartate aminotransferase (EC 2.6.1.1)
2016	gene2011	-0.0995713	Protein biosynthesis	GTP-binding and nucleic acid-binding protein YchF
	gene2602	-0.103156	Monosaccharides	Mannose-1-phosphate guanylyltransferase (GDP) (EC 2.7.7.22)
	gene2900	-0.103489	Electron donating reactions	NADH-ubiquinone oxidoreductase chain H (EC 1.6.5.3)
	gene3947	-0.1041	DNA replication	Replicative DNA helicase (EC 3.6.1.-)
	gene4788	-0.114477	Capsular and extracellular polysacchrides	UDP-glucose dehydrogenase (EC 1.1.1.22)
	gene4018	-0.115775	RNA processing and modification	Ribosomal protein S12p Asp88 (E. coli) methylthiotransferase
	gene4483	-0.117252	Protein biosynthesis	Threonyl-tRNA synthetase (EC 6.1.1.3)
	gene2551	-0.117876	Putative asociate of RNA polymerase sigma-54 factor rpoN	macromolecule synthesis, modification
	gene791	-0.122953	ABC transporters	Branched-chain amino acid transport system permease protein LivM (TC 3.A.1.4.1)
	gene2513	-0.123294	Protein biosynthesis	LSU ribosomal protein L9p
	gene3536	-0.126311	Aromatic amino acids and derivatives	Prephenate dehydratase (EC 4.2.1.51)
	gene2482	-0.126948	Protein biosynthesis	LSU ribosomal protein L25p
	gene2414	-0.127275	Gram-Negative cell wall components	Lipid A export ATP-binding/permease protein MsbA (EC 3.6.3.25)
	gene729	-0.128969	Sulfur Metabolism	Beta-galactosidase (EC 3.2.1.23)
	gene4739	-0.13057	DNA Metabolism	Type I restriction-modification system, DNA-methyltransferase subunit M (EC 2.1.1.72)
	gene4086	-0.131345	Cell Division and Cell Cycle	Rod shape-determining protein MreC
	gene946	-0.135502	Cell Division and Cell Cycle	Chromosome partition protein smc
	gene3093	-0.137372	Clustering-based subsystems	Oxidoreductase, short-chain dehydrogenase/reductase family (EC 1.1.1.-)
	gene4136	-0.138231	Cell Division and Cell Cycle	Segregation and condensation protein B
	gene3009	-0.138253	Purines	Nucleoside diphosphate kinase (EC 2.7.4.6)
	gene597	-0.138467	Protein biosynthesis	Aspartyl-tRNA synthetase (EC 6.1.1.12)
	gene4618	-0.138572	Heat shock	Translation elongation factor LepA
	gene4252	-0.142542	DNA repair	SOS-response repressor and protease LexA (EC 3.4.21.88)
	gene4005	-0.142838	Motility and Chemotaxis	Ribose ABC transporter, periplasmic ribose-binding protein RbsB (TC 3.A.1.2.1)
	gene4512	-0.143333	Resistance to antibiotics and toxic compounds	Topoisomerase IV subunit B (EC 5.99.1.-)
	gene4003	-0.145274	Monosaccharides	Ribose ABC transport system, periplasmic ribose-binding protein RbsB (TC 3.A.1.2.1)
	gene2658	-0.14619	Clustering-based subsystems	Metallo-beta-lactamase family protein, RNA-specific
	gene1932	-0.146276	Potassium metabolism	Glutathione-regulated potassium-efflux system ATP-binding protein
	gene3520	-0.147217	Branched-chain amino acids	Predicted transcriptional regulator LiuR of leucine degradation pathway, MerR family
	gene1415	-0.148286	Capsular and extracellular polysacchrides	dTDP-4-dehydrorhamnose 3,5-epimerase (EC 5.1.3.13)
	gene4246	-0.148296	Cell Wall and Capsule	Soluble lytic murein transglycosylase precursor (EC 3.2.1.-)
	gene4794	-0.149117	Capsular and extracellular polysacchrides	UDP-N-acetylglucosamine 2-epimerase (EC 5.1.3.14)
	gene1864	-0.150284	Capsular and extracellular polysacchrides	Glucose-1-phosphate thymidylyltransferase (EC 2.7.7.24)
	gene4285	-0.150867	Clustering-based subsystems	SSU ribosomal protein S16p
	gene2855	-0.150927	NAD and NADP	NAD synthetase (EC 6.3.1.5)
	gene685	-0.151696	Capsular and extracellular polysacchrides	Bacillosamine/Legionaminic acid biosynthesis aminotransferase PglE
	gene198	-0.15336	Membrane Transport	4-hydroxybenzoyl-CoA thioesterase family active site
	gene750	-0.153898	Nucleosides and Nucleotides	Beta-ureidopropionase (EC 3.5.1.6)
	gene2025	-0.154492	Probably GTP or GMP signaling related	Guanosine-3',5'-bis(diphosphate) 3'-pyrophosphohydrolase (EC 3.1.7.2)
	gene630	-0.154684	DNA repair	ATP-dependent DNA helicase UvrD/PcrA, proteobacterial paralog
	gene2098	-0.155037	DNA replication	Holliday junction DNA helicase RuvA
	gene1900	-0.157741	Protein biosynthesis	Glutaminyl-tRNA synthetase (EC 6.1.1.18)
	gene1164	-0.15814	Respiration	Cytochrome c-type biogenesis protein ResA
	gene1266	-0.158489	Uni- Sym- and Antiporters	Di-/tripeptide transporter
	gene784	-0.159025	Branched-chain amino acids	Branched-chain acyl-CoA dehydrogenase (EC 1.3.99.12)
	gene1742	-0.159104	Folate and pterines	Formyltetrahydrofolate deformylase (EC 3.5.1.10)
	gene59	-0.16114	Monosaccharides	2-deoxy-D-gluconate 3-dehydrogenase (EC 1.1.1.125)
	gene2247	-0.161163	DNA Metabolism	Integration host factor beta subunit
	gene354	-0.162464	Phospholipids	Acyl-phosphate:glycerol-3-phosphate O-acyltransferase PlsY
	gene1334	-0.162496	DNA repair	DNA mismatch repair protein MutS
	gene4234	-0.166211	DNA repair	Single-stranded-DNA-specific exonuclease RecJ (EC 3.1.-.-)
	gene3162	-0.167241	RNA processing and modification	Permease of the drug/metabolite transporter (DMT) superfamily
	gene3545	-0.16728	Branched-chain amino acids	Probable acyl-CoA dehydrogenase (EC 1.3.99.3)
	gene1352	-0.16932	DNA repair	DNA recombination protein RmuC
	gene4626	-0.169331	Protein biosynthesis	Translation initiation factor 3
	gene4518	-0.172519	Clustering-based subsystems	Transcription accessory protein (S1 RNA-binding domain)
	gene4276	-0.17537	Protein biosynthesis	SSU ribosomal protein S12p (S23e)
	gene2485	-0.176487	Clustering-based subsystems	LSU ribosomal protein L27p
	gene2763	-0.176626	Resistance to antibiotics and toxic compounds	Multi antimicrobial extrusion protein (Na(+)/drug antiporter), MATE family of MDR efflux pumps
	gene918	-0.176947	Flagellar motility in Prokaryota	Chemotaxis regulator - transmits chemoreceptor signals to flagelllar motor components CheY
	gene4732	-0.177646	Gram-Negative cell wall components	Two-component system response regulator OmpR
	gene940	-0.179112	DNA replication	Chromosomal replication initiator protein DnaA
	gene232	-0.180334	Detoxification	5-methyl-dCTP pyrophosphohydrolase (EC 3.6.1.-)
	gene1641	-0.180685	Potassium metabolism	FKBP-type peptidyl-prolyl cis-trans isomerase FkpA precursor (EC 5.2.1.8)
	gene2630	-0.18104	Clustering-based subsystems	Membrane protein containing HD superfamily hydrolase domain, YQFF ortholog
	gene1315	-0.18144	ABC transporters	Dipeptide transport ATP-binding protein DppD (TC 3.A.1.5.2)
	gene2423	-0.182221	Gram-Negative cell wall components	Lipopolysaccharide ABC transporter, ATP-binding protein LptB
	gene2994	-0.186461	Siderophores	Non-ribosomal peptide synthetase modules, pyoverdine
	gene3127	-0.186758	Protein biosynthesis	Peptide chain release factor 3
	gene1172	-0.186919	Respiration	Cytochrome c551/c552
	gene1944	-0.187361	Sugar alcohols	Glycerol-3-phosphate ABC transporter, periplasmic glycerol-3-phosphate-binding protein (TC 3.A.1.1.3)
	gene4578	-0.188101	Oxidative stress	transcriptional regulator, Crp/Fnr family
	gene3068	-0.188836	Membrane Transport	Outer membrane lipoprotein omp16 precursor
	gene1904	-0.189301	Protein biosynthesis	Glutamyl-tRNA synthetase (EC 6.1.1.17)
	gene920	-0.189401	Motility and Chemotaxis	Chemotaxis response regulator protein-glutamate methylesterase CheB (EC 3.1.1.61)
	gene804	-0.191112	Regulation and Cell signaling	cAMP-binding proteins - catabolite gene activator and regulatory subunit of cAMP-dependent protein kinases
	gene4740	-0.191251	DNA Metabolism	Type I restriction-modification system, restriction subunit R (EC 3.1.21.3)
	gene2474	-0.19193	Clustering-based subsystems	LSU ribosomal protein L21p
	gene2459	-0.19211	Protein biosynthesis	LSU ribosomal protein L13p (L13Ae)
	gene4770	-0.192404	Capsular and extracellular polysacchrides	Tyrosine-protein kinase EpsD (EC 2.7.10.2)
	gene4414	-0.193159	Periplasmic Stress	Survival protein SurA precursor (Peptidyl-prolyl cis-trans isomerase SurA) (EC 5.2.1.8)
	gene4958	-0.193311	Monosaccharides	Xylanase
	gene4511	-0.193359	Resistance to antibiotics and toxic compounds	Topoisomerase IV subunit A (EC 5.99.1.-)
	gene2420	-0.195182	Lipoic acid	Lipoate-protein ligase A
	gene3384	-0.195746	Glycoside hydrolases	Polysaccharide deacetylase
	gene1805	-0.195888	Capsular and extracellular polysacchrides	GDP-mannose 4,6-dehydratase (EC 4.2.1.47)
	gene422	-0.196858	Phosphorus Metabolism	Alkaline phosphatase (EC 3.1.3.1)
	gene4465	-0.196887	Protein degradation	Thimet oligopeptidase (EC 3.4.24.15)
	gene3340	-0.198773	Isoprenoids	Phytoene desaturase (EC 1.14.99.-)
	gene4966	-0.199205	Monosaccharides	Xylose isomerase (EC 5.3.1.5)
	gene4810	-0.199355	Sugar alcohols	uncharacterized domain
	gene205	-0.200236	Pyridoxine	4-hydroxythreonine-4-phosphate dehydrogenase (EC 1.1.1.262)
	gene1817	-0.201222	Protein secretion system, Type II	General secretion pathway protein G
	gene4917	-0.201533	Detoxification	Various polyols ABC transporter, ATP-binding component
	gene3675	-0.201555	Clustering-based subsystems	Protein YicC
	gene811	-0.201598	Capsular and extracellular polysacchrides	capsular polysaccharide biosynthesis protein
	gene604	-0.201957	Histidine Metabolism	ATP phosphoribosyltransferase catalytic subunit (EC 2.4.2.17)
	gene2904	-0.201997	Electron donating reactions	NADH-ubiquinone oxidoreductase chain L (EC 1.6.5.3)
	gene624	-0.203303	DNA repair	ATP-dependent DNA helicase RecQ
	gene2821	-0.203618	Capsular and extracellular polysacchrides	N-acetylneuraminate synthase (EC 2.5.1.56)
	gene71	-0.20368	Aromatic amino acids and derivatives	2-keto-3-deoxy-D-arabino-heptulosonate-7-phosphate synthase I alpha (EC 2.5.1.54)
	gene2080	-0.204467	ABC transporters	High-affinity leucine-specific transport system, periplasmic binding protein LivK (TC 3.A.1.4.1)
	gene3870	-0.205932	Siderophores	Pyoverdine sidechain non-ribosomal peptide synthetase PvdD
	gene954	-0.206108	Isoprenoids	Citronellol and citronellal dehydrogenase
	gene3827	-0.207122	Stress Response	Putative SigmaB asociated two-component system sensor protein
	gene3139	-0.208369	RNA processing and modification	Peptidyl-prolyl cis-trans isomerase ppiB (EC 5.2.1.8)
	gene2013	-0.210235	Protein biosynthesis	GTP-binding protein EngA
	gene2112	-0.21024	Regulation and Cell signaling	HPr kinase/phosphorylase (EC 2.7.1.-) (EC 2.7.4.-)
	gene296	-0.211706	Clustering-based subsystems	ABC-type transport system involved in resistance to organic solvents, permease component USSDB6A
	gene4783	-0.211977	Gram-Negative cell wall components	UDP-4-amino-4-deoxy-L-arabinose--oxoglutarate aminotransferase (EC 2.6.1.-)
	gene1065	-0.211993	Tetrapyrroles	Coproporphyrinogen III oxidase, aerobic (EC 1.3.3.3)
	gene4621	-0.213311	Protein biosynthesis	Translation elongation factor Ts
	gene1342	-0.214128	DNA polymerase III epsilon cluster	DNA polymerase III epsilon subunit (EC 2.7.7.7)
	gene1863	-0.214626	Capsular and extracellular polysacchrides	Glucose-1-phosphate cytidylyltransferase (EC 2.7.7.33)
	gene760	-0.216566	Membrane Transport	Biopolymer transport protein ExbD/TolR
	gene369	-0.216839	Lysine, threonine, methionine, and cysteine	Adenosylhomocysteinase (EC 3.3.1.1)
	gene1815	-0.216909	Protein secretion system, Type II	General secretion pathway protein E
	gene2786	-0.220061	Detoxification	Mutator mutT protein (7,8-dihydro-8-oxoguanine-triphosphatase) (EC 3.6.1.-)
	gene3006	-0.22059	Bacterial cytostatics, differentiation factors and antibiotics	NRPS module 4 PG-Ser-Gly-Thr
	gene4798	-0.222821	Cell Wall and Capsule	UDP-N-acetylmuramate:L-alanyl-gamma-D-glutamyl-meso-diaminopimelate ligase (EC 6.3.2.-)
	gene1240	-0.223074	Capsular and extracellular polysacchrides	D,D-heptose 7-phosphate kinase
	gene4318	-0.224937	Protein biosynthesis	SSU ribosomal protein S9p (S16e)
	gene3142	-0.225129	Dormancy and Sporulation	Peptidyl-tRNA hydrolase (EC 3.1.1.29)
	gene1270	-0.225333	Phospholipids	Diacylglycerol kinase (EC 2.7.1.107)
	gene4201	-0.225421	Protein secretion system, Type VI	Sigma-54 dependent transcriptional regulator
	gene2523	-0.228361	Lysine, threonine, methionine, and cysteine	Lysine decarboxylase (EC 4.1.1.18)
	gene1032	-0.229335	Cold shock	Cold shock protein CspB
	gene1322	-0.22988	Isoprenoids	Diphosphomevalonate decarboxylase (EC 4.1.1.33)
	gene3928	-0.231128	DNA repair	RecA protein
	gene1978	-0.231865	Polysaccharides	Glycogen synthase, ADP-glucose transglucosylase (EC 2.4.1.21)
	gene4519	-0.232443	Transcription	Transcription antitermination protein NusG
	gene4744	-0.232586	Protein secretion system, Type II	Type II/IV secretion system ATPase TadZ/CpaE, associated with Flp pilus assembly
	gene2906	-0.232671	Electron donating reactions	NADH-ubiquinone oxidoreductase chain N (EC 1.6.5.3)
	gene4478	-0.233146	Branched-chain amino acids	Threonine dehydratase biosynthetic (EC 4.3.1.19)
	gene4016	-0.233264	Protein biosynthesis	Ribosomal protein L11 methyltransferase (EC 2.1.1.-)
	gene3891	-0.233725	Miscellaneous	Pyrrolidone-carboxylate peptidase (EC 3.4.19.3)
	gene4304	-0.233868	Protein biosynthesis	SSU ribosomal protein S2p (SAe)
	gene4219	-0.23423	Proline and 4-hydroxyproline	Similar to eukaryotic Peptidyl prolyl 4-hydroxylase, alpha subunit (EC 1.14.11.2)
	gene4873	-0.234312	Arginine; urea cycle, polyamines	Urea carboxylase-related ABC transporter, ATPase protein
	gene1197	-0.236134	Central carbohydrate metabolism	D-alanine aminotransferase (EC 2.6.1.21)
	gene3284	-0.236981	Protein processing and modification	Phospholipid-lipopolysaccharide ABC transporter
	gene4547	-0.237339	Transcription	Transcriptional activator RfaH
	gene1884	-0.237475	Oxidative stress	Glutamate--cysteine ligase (EC 6.3.2.2), divergent, of Alpha- and Beta-proteobacteria type
	gene1279	-0.237901	Stress Response	diguanylate cyclase/phosphodiesterase (GGDEF & EAL domains) with PAS/PAC sensor(s)
	gene75	-0.238425	Gram-Negative cell wall components	2-Keto-3-deoxy-D-manno-octulosonate-8-phosphate synthase (EC 2.5.1.55)
	gene1112	-0.238942	Lysine, threonine, methionine, and cysteine	Cystathionine beta-lyase (EC 4.4.1.8)
	gene810	-0.239439	Capsular and extracellular polysacchrides	Capsular polysaccharide biosynthesis fatty acid synthase WcbR
	gene518	-0.239744	Cell Wall and Capsule	Anhydro-N-acetylmuramic acid kinase (EC 2.7.1.-)
	gene3058	-0.240305	Peripheral pathways for catabolism of aromatic compounds	Ortho-halobenzoate 1,2-dioxygenase beta-ISP protein OhbA
	gene764	-0.241255	Fatty acids	Biotin carboxyl carrier protein of acetyl-CoA carboxylase
	gene3071	-0.241611	Osmotic stress	Outer membrane protein A precursor
	gene1278	-0.24231	Chemotaxis, response regulators	diguanylate cyclase (GGDEF domain) with PAS/PAC sensor
	gene622	-0.242468	DNA repair	ATP-dependent DNA helicase pcrA (EC 3.6.1.-)
	gene4509	-0.243416	Membrane Transport	TonB-dependent receptor
	gene212	-0.243434	Fatty acids	4'-phosphopantetheinyl transferase (EC 2.7.8.-)
	gene2075	-0.24381	Stress Response	HflK protein
	gene1613	-0.243894	Clustering-based subsystems	FIG037127: Two-component system sensor protein
	gene1952	-0.24481	Sugar alcohols	Glycerol-3-phosphate transporter
	gene139	-0.245625	Fermentation	3-hydroxyacyl-CoA dehydrogenase (EC 1.1.1.35)
	gene2015	-0.245791	Protein biosynthesis	GTP-binding protein Era
	gene4225	-0.24582	DNA repair	Similar to phosphoglycolate phosphatase, clustered with ribosomal large subunit pseudouridine synthase C
	gene2905	-0.246487	Electron donating reactions	NADH-ubiquinone oxidoreductase chain M (EC 1.6.5.3)
	gene4289	-0.246891	Protein biosynthesis	SSU ribosomal protein S18p
	gene1031	-0.247434	Cold shock	Cold shock protein CspA
	gene4724	-0.248538	Regulation and Cell signaling	Two-component sensor histidine kinase PleC
	gene95	-0.249282	Metabolism of central aromatic intermediates	2-oxo-hepta-3-ene-1,7-dioic acid hydratase (EC 4.2.-.-)
	gene1037	-0.249825	Cold shock	Cold shock protein CspG
	gene2000	-0.251316	Protein biosynthesis	Glycyl-tRNA synthetase beta chain (EC 6.1.1.14)
	gene4166	-0.253922	Cell Division and Cell Cycle	Septum site-determining protein MinC
	gene3602	-0.254213	One-carbon Metabolism	Propionyl-CoA carboxylase carboxyl transferase subunit (EC 6.4.1.3)
	gene1060	-0.254526	Resistance to antibiotics and toxic compounds	Copper tolerance protein
	gene237	-0.254569	Aromatic amino acids and derivatives	5-oxopent-3-ene-1,2,5-tricarboxylate decarboxylase.
	gene1811	-0.254994	Protein secretion system, Type II	General secretion pathway protein A
	gene486	-0.255023	Monosaccharides	Altronate hydrolase (EC 4.2.1.7)
	gene605	-0.255344	Histidine Metabolism	ATP phosphoribosyltransferase regulatory subunit (EC 2.4.2.17)
	gene118	-0.255681	Monosaccharides	2,4-diketo-3-deoxy-L-fuconate hydrolase
	gene3820	-0.256044	RNA processing and modification	Putative preQ0 transporter
	gene4212	-0.256927	Electron donating reactions	Signal transduction histidine kinase HoxJ (hydrogenase regulation)
	gene4741	-0.257576	DNA Metabolism	Type I restriction-modification system, specificity subunit S (EC 3.1.21.3)
	gene2303	-0.258468	Proline and 4-hydroxyproline	Ketoglutarate semialdehyde dehydrogenase (EC 1.2.1.26)
	gene3124	-0.259969	Protein export?	Peptidase, M23/M37 family
	gene4278	-0.260165	Protein biosynthesis	SSU ribosomal protein S13p (S18e)
	gene3848	-0.261072	Gram-Negative cell wall components	Putative two-domain glycosyltransferase
	gene4678	-0.261671	RNA processing and modification	tRNA pseudouridine 13 synthase (EC 4.2.1.-)
	gene885	-0.262165	Cell Division and Cell Cycle	Cell division protein FtsK
	gene1369	-0.262469	DNA replication	DNA topoisomerase III, Burkholderia type (EC 5.99.1.2)
	gene4313	-0.263243	Protein biosynthesis	SSU ribosomal protein S6p
	gene1141	-0.264506	Respiration	Cytochrome c heme lyase subunit CcmL
	gene2975	-0.264511	Nitrogen Metabolism	Nitrogen regulation protein NR(II) (EC 2.7.3.-)
	gene4293	-0.264688	Protein biosynthesis	SSU ribosomal protein S1p
	gene2746	-0.266382	Membrane Transport	MotA/TolQ/ExbB proton channel family protein
	gene2509	-0.267113	Protein biosynthesis	LSU ribosomal protein L7/L12 (P1/P2)
	gene4273	-0.268415	Protein biosynthesis	SSU ribosomal protein S10p (S20e)
	gene1672	-0.268591	Flagellar motility in Prokaryota	Flagellar motor rotation protein MotB
	gene3141	-0.268708	Protein folding	Peptidyl-prolyl cis-trans isomerase ppiD (EC 5.2.1.8)
	gene2325	-0.268932	Monosaccharides	L-arabinose-specific 1-epimerase (mutarotase)
	gene4297	-0.269837	Protein biosynthesis	SSU ribosomal protein S21p
	gene1804	-0.270541	Capsular and extracellular polysacchrides	GDP-L-fucose synthetase (EC 1.1.1.271)
	gene4155	-0.270745	Electron accepting reactions	Sensor protein torS (EC 2.7.3.-)
	gene456	-0.271004	Capsular and extracellular polysacchrides	Alpha-D-GlcNAc alpha-1,2-L-rhamnosyltransferase (EC 2.4.1.-)
	gene4667	-0.271145	Protein biosynthesis	tRNA (Guanine37-N1) -methyltransferase (EC 2.1.1.31)
	gene509	-0.271666	Cell Wall and Capsule	AmpG permease
	gene4743	-0.272738	Protein secretion system, Type II	Type II/IV secretion system ATP hydrolase TadA/VirB11/CpaF, TadA subfamily
	gene923	-0.273429	Aminosugars	Chitinase (EC 3.2.1.14)
	gene4772	-0.275914	Biosynthesis of galactoglycans and related lipopolysacharides	Tyrosine-protein kinase Wzc (EC 2.7.10.2)
	gene4243	-0.276587	Miscellaneous	Sodium/glutamate symport protein
	gene4948	-0.276707	Purines	Xanthine-guanine phosphoribosyltransferase (EC 2.4.2.22)
	gene4681	-0.277075	Clustering-based subsystems	tRNA pseudouridine synthase B (EC 4.2.1.70)
	gene671	-0.277206	Type III, Type IV, Type VI, ESAT secretion systems	ATPase provides energy for both assembly of type IV secretion complex and secretion of T-DNA complex (VirB4)
	gene3477	-0.277478	Monosaccharides	Predicted L-rhamnose ABC transporter, substrate-binding component
	gene3571	-0.279791	Peripheral pathways for catabolism of aromatic compounds	Probable vanillate O-demethylase oxygenase subunit oxidoreductase protein (EC 1.14.13.-)
	gene4646	-0.280222	Di- and oligosaccharides	Trehalase (EC 3.2.1.28)
	gene2633	-0.280295	Cell Wall and Capsule	Membrane-bound lytic murein transglycosylase A precursor (EC 3.2.1.-)
	gene533	-0.280638	Monosaccharides	Arabinan endo-1,5-alpha-L-arabinosidase (EC 3.2.1.99)
	gene884	-0.28111	Clustering-based subsystems	Cell division protein FtsJ
	gene1499	-0.281227	DNA repair	Excinuclease ABC subunit A, dimeric form
	gene2829	-0.281815	Histidine Metabolism	N-formylglutamate deformylase (EC 3.5.1.68)
	gene4174	-0.282122	Clustering-based subsystems	Serine protease (EC 3.4.21.-)
	gene895	-0.283213	Cell Division and Cell Cycle	Cell division topological specificity factor MinE
	gene4938	-0.283888	Capsular and extracellular polysacchrides	Xanthan biosynthesis chain length determinant protein GumC
	gene2455	-0.283981	Protein biosynthesis	LSU ribosomal protein L11p (L12e)
	gene2210	-0.284172	Aromatic amino acids and derivatives	Indolepyruvate oxidoreductase subunit IorA (EC 1.2.7.8)
	gene696	-0.284999	Clustering-based subsystems	BatA (Bacteroides aerotolerance operon)
	gene475	-0.285417	Monosaccharides	Alpha-N-arabinofuranosidase 2 (EC 3.2.1.55)
	gene3567	-0.285764	Iron acquisition and metabolism	Probable thiol oxidoreductase with 2 cytochrome c heme-binding sites
	gene4622	-0.286762	Protein biosynthesis	Translation elongation factor Tu
	gene4107	-0.286941	Lysine, threonine, methionine, and cysteine	S-adenosylhomocysteine nucleosidase (EC 3.2.2.9)
	gene641	-0.288041	Protein degradation	ATP-dependent protease domain protein (EC 3.4.21.-)
	gene723	-0.288199	Cell Wall and Capsule	Beta N-acetyl-glucosaminidase (EC 3.2.1.52)
	gene2018	-0.288677	Stress Response	GTP-binding protein related to HflX
	gene4440	-0.290991	Gram-Negative cell wall components	Tetraacyldisaccharide 4'-kinase (EC 2.7.1.130)
	gene4535	-0.292425	Transcription	Transcription termination factor Rho
	gene2256	-0.292844	Fatty Acids, Lipids, and Isoprenoids	Intracellular PHB depolymerase (EC 3.1.1.-)
	gene2430	-0.293253	Gram-Negative cell wall components	Lipoprotein releasing system transmembrane protein LolE
	gene3246	-0.296006	Phospholipids	Phosphate:acyl-ACP acyltransferase PlsX
	gene1840	-0.296652	Monosaccharides	Glucarate dehydratase (EC 4.2.1.40)
	gene3656	-0.297168	Gram-Negative cell wall components	Protein of unknown function DUF374
	gene4401	-0.297495	Sulfur Metabolism	sulfur oxidation protein SoxA
	gene477	-0.297589	Monosaccharides	Alpha-xylosidase (EC 3.2.1.-)
	gene3295	-0.298134	Phosphorus Metabolism	Phosphonoacetate hydrolase (EC 3.11.1.2)
	gene3924	-0.299021	Heat shock	Radical SAM family enzyme, similar to coproporphyrinogen III oxidase, oxygen-independent, clustered with nucleoside-triphosphatase RdgB
	gene2453	-0.299455	Protein biosynthesis	LSU ribosomal protein L10p (P0)
	gene4550	-0.299995	Branched-chain amino acids	Transcriptional regulator BkdR of isoleucine and valine catabolism operon
	gene136	-0.300435	Gram-Negative cell wall components	3-deoxy-D-manno-octulosonic-acid transferase (EC 2.-.-.-)
	gene3548	-0.300566	Gram-Negative cell wall components	Probable component of the lipoprotein assembly complex (forms a complex with YaeT, YfgL, and NlpB)
	gene4745	-0.300995	Protein secretion system, Type II	Type II/IV secretion system protein TadC, associated with Flp pilus assembly
	gene2021	-0.301026	Protein biosynthesis	GTPase and tRNA-U34 5-formylation enzyme TrmE
	gene2429	-0.301937	Gram-Negative cell wall components	Lipoprotein releasing system transmembrane protein LolC
	gene3012	-0.302763	Clustering-based subsystems	Nucleoside-diphosphate sugar epimerase/dehydratase
	gene2638	-0.302942	Cell Wall and Capsule	Membrane-bound lytic murein transglycosylase E (EC 3.2.1.-)
	gene3750	-0.303863	Respiration	Putative diheme cytochrome c-553
	gene174	-0.305961	Riboflavin, FMN, FAD	3,4-dihydroxy-2-butanone 4-phosphate synthase
	gene1852	-0.306559	Monosaccharides	Gluconokinase (EC 2.7.1.12)
	gene2399	-0.307446	Central carbohydrate metabolism	Leucine-, isoleucine-, valine-, threonine-, and alanine-binding protein
	gene711	-0.308158	Metabolism of Aromatic Compounds	Benzoate transport, extracellular ligand-binding receptor
	gene1038	-0.308569	RNA processing and modification	Cold-shock DEAD-box protein A
	gene2082	-0.3087	Dormancy and Sporulation	HipA protein
	gene1390	-0.309411	Transcription	DNA-directed RNA polymerase beta subunit (EC 2.7.7.6)
	gene4309	-0.309981	Protein biosynthesis	SSU ribosomal protein S4p (S9e)
	gene2467	-0.31013	Protein biosynthesis	LSU ribosomal protein L17p
	gene2363	-0.310539	Monosaccharides	L-rhamnose mutarotase
	gene3778	-0.310586	Miscellaneous	Putative heat shock protein YegD
	gene2731	-0.311575	Folate and pterines	Molybdopterin biosynthesis Mog protein, molybdochelatase
	gene615	-0.31243	ATP synthases	ATP synthase protein I
	gene3593	-0.312467	Sugar alcohols	Propanediol utilization polyhedral body protein PduJ
	gene4672	-0.312578	RNA processing and modification	tRNA dihydrouridine synthase A (EC 1.-.-.-)
	gene2326	-0.31364	Monosaccharides	L-arabonate dehydratase (EC 4.2.1.25)
	gene808	-0.31407	Capsular and extracellular polysacchrides	Capsular polysaccharide ABC transporter, ATP-binding protein KpsT
	gene4589	-0.314408	Regulation and Cell signaling	Transcriptional regulatory protein basR/pmrA
	gene2246	-0.314431	DNA Metabolism	Integration host factor alpha subunit
	gene1821	-0.314948	Protein secretion system, Type II	General secretion pathway protein K
	gene4808	-0.315209	Gram-Negative cell wall components	Uncharacterized ABC transporter, permease component YrbE
	gene1933	-0.317152	Potassium metabolism	Glutathione-regulated potassium-efflux system protein KefB
	gene3296	-0.317241	Phosphorus Metabolism	Phosphonopyruvate decarboxylase (EC 4.1.1.82)
	gene967	-0.318277	Electron accepting reactions	CoB--CoM heterodisulfide reductase subunit A (EC 1.8.98.1)
	gene2734	-0.318304	Molybdopterin oxidoreductase	Molybdopterin oxidoreductase (EC 1.2.7.-)
	gene4242	-0.318826	Phosphorus Metabolism	Sodium-dependent phosphate transporter
	gene286	-0.319096	Organic sulfur assimilation	ABC-type nitrate/sulfonate/bicarbonate transport system, permease component
	gene3440	-0.319645	Protein secretion system, Type II	Predicted ATPase with chaperone activity, associated with Flp pilus assembly
	gene4970	-0.32031	Monosaccharides	Xylose oligosaccharides ABC transporter, sugar-binding protein
	gene1797	-0.320451	Arginine; urea cycle, polyamines	Gamma-glutamyl-GABA hydrolase (EC 3.5.1.94)
	gene2152	-0.321862	Tetrapyrroles	Hypothetical membrane protein, possible involvement in cytochrome functioning/assembly
	gene3838	-0.322048	Capsular and extracellular polysacchrides	Putative sugar nucleotidyltransferase
	gene3662	-0.322579	Clustering-based subsystems	Protein of unknown function Smg
	gene2741	-0.322911	Cell Wall and Capsule	Monofunctional biosynthetic peptidoglycan transglycosylase (EC 2.4.2.-)
	gene3513	-0.323817	Flagellar motility in Prokaryota	Predicted signal transduction protein
	gene4499	-0.324041	Membrane Transport	Tol biopolymer transport system, TolR protein
	gene1961	-0.324184	Regulation and Cell signaling	Glycine cleavage system transcriptional activator
	gene609	-0.324347	ATP synthases	ATP synthase B' chain (EC 3.6.3.14)
	gene805	-0.324783	Regulation and Cell signaling	cAMP-dependent Kef-type K+ transport system
	gene4823	-0.325473	Clustering-based subsystems	Uncharacterized protein ImpJ/VasE
	gene1201	-0.325855	Gram-Positive cell wall components	D-alanine--poly(phosphoribitol) ligase subunit 1 (EC 6.1.1.13)
	gene1894	-0.327149	Glutamine, glutamate, aspartate, asparagine; ammonia assimilation	glutamine synthetase family protein
	gene2636	-0.327224	Cell Wall and Capsule	Membrane-bound lytic murein transglycosylase C precursor (EC 3.2.1.-)
	gene2785	-0.327326	Cell Wall and Capsule	Murein-DD-endopeptidase (EC 3.4.99.-)
	gene2472	-0.328986	Protein biosynthesis	LSU ribosomal protein L1p (L10Ae)
	gene1431	-0.329292	Resistance to antibiotics and toxic compounds	Efflux pump Lde
	gene2417	-0.330598	Gram-Negative cell wall components	Lipid-A-disaccharide synthase (EC 2.4.1.182)
	gene4742	-0.330602	Membrane Transport	Type I secretion outer membrane protein, TolC precursor
	gene3160	-0.330887	Protein folding	Periplasmic thiol:disulfide interchange protein DsbA
	gene4403	-0.331231	Sulfur Metabolism	Sulfur oxidation protein SoxX
	gene3189	-0.33153	Phages, Prophages	Phage tail fibers
	gene3375	-0.333513	Gram-Negative cell wall components	Polymyxin resistance protein ArnT, undecaprenyl phosphate-alpha-L-Ara4N transferase
	gene887	-0.334774	Cell Division and Cell Cycle	Cell division protein FtsN
	gene4084	-0.335389	Resistance to antibiotics and toxic compounds	RND efflux system, outer membrane lipoprotein, NodT family
	gene2819	-0.335511	Capsular and extracellular polysacchrides	N-Acetylneuraminate cytidylyltransferase (EC 2.7.7.43)
	gene2637	-0.335572	DNA polymerase III epsilon cluster	Membrane-bound lytic murein transglycosylase D precursor (EC 3.2.1.-)
	gene3085	-0.336205	Iron acquisition and metabolism	Outer membrane receptor proteins, mostly Fe transport
	gene3250	-0.337584	Phospholipids	Phosphatidylglycerophosphatase A (EC 3.1.3.27)
	gene482	-0.339353	Electron accepting reactions	Alternative cytochrome c oxidase polypeptide CoxO (EC 1.9.3.1)
	gene751	-0.339703	Monosaccharides	Beta-xylosidase (EC 3.2.1.37)
	gene4656	-0.340946	Tricarboxylate transporter	Tricarboxylate transport membrane protein TctA
	gene4536	-0.341035	Transcription	Transcription termination protein NusA
	gene141	-0.341087	Metabolism of Aromatic Compounds	3-hydroxyacyl-CoA dehydrogenase PaaC (EC 1.1.1.-)
	gene3967	-0.341686	Monosaccharides	Rhamnulokinase (EC 2.7.1.5)
	gene1104	-0.342097	Aromatic amino acids and derivatives	Cyclohexadienyl dehydrogenase (EC 1.3.1.12)(EC 1.3.1.43)
	gene3849	-0.34299	Molybdopterin oxidoreductase	Putative uncharacterized protein TTHA1760
	gene1389	-0.343458	Transcription	DNA-directed RNA polymerase alpha subunit domain
	gene2019	-0.343643	Protein biosynthesis	GTP-binding protein TypA/BipA
	gene1700	-0.343777	Protein secretion system, Type II	Flp pilus assembly protein TadD, contains TPR repeat
	gene2531	-0.344038	Fatty acids	Lysophospholipid acyltransferase
	gene43	-0.345642	Protein biosynthesis	16S rRNA processing protein RimM
	gene1816	-0.34749	Protein secretion system, Type II	General secretion pathway protein F
	gene3779	-0.347632	Regulation and Cell signaling	Putative Heme-regulated two-component response regulator
	gene2463	-0.3477	Protein biosynthesis	LSU ribosomal protein L15p (L27Ae)
	gene1316	-0.350524	ABC transporters	Dipeptide transport ATP-binding protein DppF (TC 3.A.1.5.2)
	gene4	-0.351425	Fatty acids	(3R)-hydroxymyristoyl-[acyl carrier protein] dehydratase (EC 4.2.1.-)
	gene2755	-0.352522	Protein and nucleoprotein secretion system, Type IV	MSHA biogenesis protein MshQ
	gene126	-0.352537	RNA processing and modification	23S rRNA (Uracil-5-) -methyltransferase rumA (EC 2.1.1.-)
	gene1388	-0.355297	Transcription	DNA-directed RNA polymerase alpha subunit (EC 2.7.7.6)
	gene730	-0.355776	Di- and oligosaccharides	Beta-glucanase precursor (EC 3.2.1.73)
	gene4314	-0.356397	Protein biosynthesis	SSU ribosomal protein S7p (S5e)
	gene4275	-0.35785	Protein biosynthesis	SSU ribosomal protein S11p (S14e)
	gene2751	-0.358388	Protein and nucleoprotein secretion system, Type IV	MSHA biogenesis protein MshG
	gene1945	-0.358814	Sugar alcohols	Glycerol-3-phosphate ABC transporter, permease protein UgpA (TC 3.A.1.1.3)
	gene3185	-0.3591	Stress Response	Phage shock protein C
	gene1010	-0.359142	Transcription	COG0779: clustered with transcription termination protein NusA
	gene880	-0.359978	Cell Division and Cell Cycle	Cell division protein FtsA
	gene1296	-0.361029	RNA processing and modification	Dihydroneopterin triphosphate pyrophosphohydolase type 2
	gene4216	-0.361363	Regulation and Cell signaling	Signal-transduction regulatory protein FlgR
	gene179	-0.364641	RNA processing and modification	3'-to-5' exoribonuclease RNase R
	gene3010	-0.365243	Monosaccharides	Nucleoside permease NupC
	gene697	-0.365521	Clustering-based subsystems	BatB
	gene2014	-0.365824	Protein biosynthesis	GTP-binding protein EngB
	gene678	-0.367047	Quorum sensing and biofilm formation	Autoinducer 2 sensor kinase/phosphatase LuxQ (EC 2.7.3.-) (EC 3.1.3.-)
	gene2175	-0.367146	Clustering-based subsystems	Hypothetical protein USSDB1E
	gene3563	-0.368076	Capsular and extracellular polysacchrides	Probable poly(beta-D-mannuronate) O-acetylase (EC 2.3.1.-)
	gene5000	-0.368227	Membrane Transport	Zinc transporter, ZIP family
	gene803	-0.36917	Regulation and Cell signaling	CAMP phosphodiesterases class-II:Metallo-beta-lactamase superfamily
	gene3039	-0.370009	Fatty acids	omega-3 polyunsaturated fatty acid synthase subunit, PfaA
	gene3856	-0.371553	Arginine; urea cycle, polyamines	Putrescine aminotransferase (EC 2.6.1.82)
	gene481	-0.372225	Electron accepting reactions	Alternative cytochrome c oxidase polypeptide CoxN (EC 1.9.3.1)
	gene1698	-0.372772	Protein secretion system, Type II	Flp pilus assembly protein RcpC/CpaB
	gene1210	-0.37305	One-carbon Metabolism	D-arabino-3-hexulose 6-phosphate formaldehyde lyase
	gene267	-0.373713	Protein export?	ABC transporter ATP-binding protein uup
	gene3772	-0.373888	Organic sulfur assimilation	Putative gluthatione transporter,solute-binding component
	gene1355	-0.375199	DNA repair	DNA repair exonuclease family protein YhaO
	gene1304	-0.376101	Pyrimidines	Dihydropyrimidine dehydrogenase [NADP+] (EC 1.3.1.2)
	gene2852	-0.376612	Uni- Sym- and Antiporters	Na+/H+ antiporter NhaD type
	gene2074	-0.377685	Stress Response	HflC protein
	gene3157	-0.378681	Nitrogen Metabolism	Periplasmic nitrate reductase precursor (EC 1.7.99.4)
	gene4614	-0.378789	Protein biosynthesis	Translation elongation factor G
	gene2253	-0.379265	Invasion and intracellular resistance	Internalin-like protein (LPXTG motif) Lmo0331 homolog
	gene625	-0.379653	DNA repair	ATP-dependent DNA helicase Rep
	gene814	-0.379658	Capsular and extracellular polysacchrides	Capsular polysaccharide export system inner membrane protein KpsE
	gene3372	-0.379857	Gram-Negative cell wall components	Polymyxin resistance protein ArnA_DH, UDP-glucuronic acid decarboxylase (EC 4.1.1.-)
	gene4249	-0.380272	Monosaccharides	Sorbitol-6-phosphate 2-dehydrogenase (EC 1.1.1.140)
	gene3193	-0.380718	Phages, Prophages	Phage terminase large subunit
	gene2498	-0.380781	Protein biosynthesis	LSU ribosomal protein L35p
	gene1213	-0.380787	Fatty Acids, Lipids, and Isoprenoids	D-beta-hydroxybutyrate permease
	gene4561	-0.380895	Capsular and extracellular polysacchrides	Transcriptional regulator NanR
	gene3082	-0.384273	Clustering-based subsystems	Outer membrane protein YfgL, lipoprotein component of the protein assembly complex (forms a complex with YaeT, YfiO, and NlpB)
	gene3494	-0.38516	Monosaccharides	Predicted nucleoside ABC transporter, permease 1 component
	gene1550	-0.386571	Membrane Transport	Ferric siderophore transport system, biopolymer transport protein ExbB
	gene4156	-0.386697	Regulation of virulence	Sensory box sensor histidine kinase/response regulator VieS
	gene4078	-0.387644	RNA processing and modification	RNA-binding protein Hfq
	gene387	-0.388396	Tetrapyrroles	Aerobic cobaltochelatase CobT subunit (EC 6.6.1.2)
	gene888	-0.388768	Cell Division and Cell Cycle	Cell division protein FtsQ
	gene4041	-0.389116	NAD and NADP	Ribosylnicotinamide kinase (EC 2.7.1.22)
	gene1796	-0.389407	Putrescine/GABA utilization cluster-temporal,to add to SSs	Gamma-glutamyl-GABA hydrolase
	gene347	-0.390165	Gram-Negative cell wall components	Acyl-[acyl-carrier-protein]--UDP-N-acetylglucosamine O-acyltransferase (EC 2.3.1.129)
	gene3262	-0.390854	Phosphorus Metabolism	Phosphoenolpyruvate phosphomutase (EC 5.4.2.9)
	gene1699	-0.391903	Protein secretion system, Type II	Flp pilus assembly protein TadB
	gene2719	-0.392484	Clustering-based subsystems	Mlr7403 protein
	gene855	-0.393797	Isoprenoids	Carotenoid cis-trans isomerase (EC 5.2.-.-)
	gene1171	-0.394841	Oxidative stress	Cytochrome c551 peroxidase (EC 1.11.1.5)
	gene1819	-0.395238	Protein secretion system, Type II	General secretion pathway protein I
	gene1934	-0.39555	Potassium metabolism	Glutathione-regulated potassium-efflux system protein KefC
	gene292	-0.396347	Secretion	ABC-type protease exporter, ATP-binding component PrtD/AprD
	gene4807	-0.396407	Gram-Negative cell wall components	Uncharacterized ABC transporter, periplasmic component YrbD
	gene49	-0.396502	Phosphorus Metabolism	2-aminoethylphosphonate:pyruvate aminotransferase (EC 2.6.1.37)
	gene2473	-0.399133	Protein biosynthesis	LSU ribosomal protein L20p
	gene813	-0.399487	Capsular and extracellular polysacchrides	Capsular polysaccharide biosynthesis/export periplasmic protein WcbC
	gene2849	-0.399735	Electron donating reactions	Na(+)-translocating NADH-quinone reductase subunit F (EC 1.6.5.-)
	gene4140	-0.399947	Selenoproteins	Selenophosphate-dependent tRNA 2-selenouridine synthase
	gene4513	-0.399998	Clustering-based subsystems	TPR domain protein in aerotolerance operon
	gene817	-0.401763	Capsular and extracellular polysacchrides	Capsular polysaccharide export system protein KpsS
	gene2323	-0.402773	Monosaccharides	L-arabinose transport system permease protein (TC 3.A.1.2.2)
	gene4226	-0.403094	DNA repair	Similar to phosphoglycolate phosphatase, clustered with ubiquinone biosynthesis SAM-dependent O-methyltransferase
	gene2008	-0.403344	Pyrimidines	GTP cyclohydrolase II homolog
	gene1456	-0.404369	Fatty acids	Enoyl-[acyl-carrier-protein] reductase [FMN] (EC 1.3.1.9), inferred for PFA pathway
	gene2713	-0.405847	Protein degradation	Microbial collagenase (EC 3.4.24.3)
	gene1100	-0.406402	Regulation and Cell signaling	Cyclic AMP receptor protein
	gene446	-0.40698	Clustering-based subsystems	Alpha-2-macroglobulin
	gene4633	-0.407789	Putative asociate of RNA polymerase sigma-54 factor rpoN	Transmembrane regulator protein PrtR
	gene120	-0.408702	Monosaccharides	2,5-diketo-D-gluconic acid reductase B (EC 1.1.1.274)
	gene4292	-0.409208	Protein biosynthesis	SSU ribosomal protein S19p (S15e), mitochondrial
	gene1161	-0.409791	Respiration	Cytochrome c-type biogenesis protein Ccs1/ResB
	gene3965	-0.410886	Monosaccharides	rhamnogalacturonan acetylesterase
	gene2211	-0.411356	Aromatic amino acids and derivatives	Indolepyruvate oxidoreductase subunit IorB II (EC 1.2.7.8)
	gene2490	-0.41151	Protein biosynthesis	LSU ribosomal protein L30p (L7e)
	gene3066	-0.411555	Gram-Negative cell wall components	Outer membrane lipoprotein carrier protein LolA
	gene1616	-0.411805	Gram-Negative cell wall components	FIG043197: Inositol monophosphatase family protein
	gene1229	-0.412024	Monosaccharides	D-mannonate oxidoreductase (EC 1.1.1.57)
	gene2412	-0.412865	Gram-Negative cell wall components	Lipid A biosynthesis lauroyl acyltransferase (EC 2.3.1.-)
	gene2503	-0.413073	Protein biosynthesis	LSU ribosomal protein L3p (L3e)
	gene846	-0.414802	Protein processing and modification	Carboxy-terminal intein-mediated trans-splice
	gene1668	-0.414881	Flagellar motility in Prokaryota	Flagellar hook-length control protein FliK
	gene4311	-0.416044	Protein processing and modification	SSU ribosomal protein S5p (S2e)
	gene3381	-0.4169	Clustering-based subsystems	Polyribonucleotide nucleotidyltransferase (EC 2.7.7.8)
	gene3652	-0.41904	Gram-Negative cell wall components	Protein of unknown function DUF1009 clustered with KDO2-Lipid A biosynthesis genes
	gene352	-0.420143	Cell Division and Cell Cycle	Acyl-CoA thioesterase YciA, involved in membrane biogenesis
	gene1185	-0.420373	Respiration	Cytochrome oxidase biogenesis protein Cox11-CtaG, copper delivery to Cox1
	gene1860	-0.421124	Central carbohydrate metabolism	Glucose ABC transport system, periplasmic sugar-binding protein
	gene3180	-0.421231	Phages, Prophages	Phage minor tail protein
	gene708	-0.422365	Metabolism of Aromatic Compounds	Benzoate transport related protein
	gene4607	-0.424633	Central carbohydrate metabolism	Transketolase, N-terminal section (EC 2.2.1.1)
	gene2072	-0.424922	Monosaccharides	Hexuronate transporter
	gene3376	-0.425356	Gram-Negative cell wall components	Polymyxin resistance protein PmrJ, predicted deacetylase
	gene3183	-0.426004	Stress Response	Phage shock protein A
	gene2073	-0.426359	Monosaccharides	Hexuronate utilization operon transcriptional repressor ExuR
	gene4939	-0.427172	Capsular and extracellular polysacchrides	Xanthan biosynthesis oligosaccharidyl-lipid flippase GumJ
	gene4017	-0.427282	Transcription	ribosomal protein L7Ae family protein
	gene4781	-0.428888	Gram-Negative cell wall components	UDP-3-O-[3-hydroxymyristoyl] glucosamine N-acyltransferase (EC 2.3.1.-)
	gene4640	-0.428958	Tricarboxylate transporter	TRAP-type C4-dicarboxylate transport system, large permease component
	gene4358	-0.429389	Arginine; urea cycle, polyamines	Succinylarginine dihydrolase (EC 3.5.3.23)
	gene4230	-0.430049	Protein secretion system, Type II	Similar to TadZ/CpaE, associated with Flp pilus assembly
	gene3873	-0.431857	Pyrimidines	Pyridine nucleotide-disulphide oxidoreductase associated with reductive pyrimidine catabolism
	gene4213	-0.43265	Quorum sensing and biofilm formation	Signal transduction histidine kinase SypF
	gene1190	-0.432903	RNA processing and modification	Cytoplasmic axial filament protein CafA and Ribonuclease G (EC 3.1.4.-)
	gene2395	-0.434494	Capsular and extracellular polysacchrides	Legionaminic acid biosynthesis protein PtmG
	gene2979	-0.435554	Nitrogen Metabolism	Nitrogenase (vanadium-iron) transcriptional regulator VnfA
	gene4645	-0.435661	Tricarboxylate transporter	TRAP-type uncharacterized transport system, fused permease component
	gene3834	-0.436225	Carbohydrates	Putative sugar ABC transport system, ATP-binding protein YtfR (EC 3.6.3.17)
	gene3395	-0.436994	Central carbohydrate metabolism	Positive regulator of Tartrate dehydrogenase/decarboxylase/D-malic enzyme
	gene4154	-0.437139	Gram-Negative cell wall components	Sensor protein PhoQ (EC 2.7.13.3)
	gene496	-0.4387	Protein processing and modification	Amino-terminal intein-mediated trans-splice
	gene3171	-0.43887	Bacteriophage structural proteins	Phage capsid assembly
	gene4316	-0.438901	Protein biosynthesis	SSU ribosomal protein S8p (S15Ae)
	gene243	-0.439485	Detoxification	5'-nucleotidase YjjG (EC 3.1.3.5)
	gene2508	-0.440948	Protein biosynthesis	LSU ribosomal protein L6p (L9e)
	gene263	-0.440968	Secretion	ABC exporter for hemopore HasA, ATP-binding component HasD
	gene4415	-0.441196	Polysaccharides	SusC, outer membrane protein involved in starch binding
	gene3077	-0.443021	Protein secretion system, Type VI	Outer membrane protein ImpK/VasF, OmpA/MotB domain
	gene551	-0.443705	Arginine; urea cycle, polyamines	Arginine ABC transporter, permease protein ArtQ
	gene4057	-0.446599	Transcription	RNA polymerase sigma factor for flagellar operon
	gene1822	-0.446807	Protein secretion system, Type II	General secretion pathway protein L
	gene1105	-0.449144	Regulation and Cell signaling	cyclolysin secretion ATP-binding protein
	gene1109	-0.449546	Clustering-based subsystems	Cyclopropane-fatty-acyl-phospholipid synthase-like protein, clusters with FIG005069
	gene2449	-0.450691	Protein biosynthesis	LSU m3Psi1915 methyltransferase RlmH
	gene3294	-0.452513	Phosphorus Metabolism	Phosphonoacetaldehyde hydrolase (EC 3.11.1.1)
	gene2292	-0.452759	Isoprenoids	Isohexenylglutaconyl-CoA hydratase
	gene3406	-0.452815	Monosaccharides	Possible fucose ABC transporter, substrate-binding component
	gene3757	-0.452833	Clustering-based subsystems	Putative esterase, FIGfam005057
	gene734	-0.454124	Di- and oligosaccharides	Beta-glucoside ABC transport system, permease protein 2
	gene3360	-0.454562	Monosaccharides	Polygalacturonase (EC 3.2.1.15)
	gene4923	-0.455867	Clustering-based subsystems	VgrG protein
	gene1814	-0.45642	Protein secretion system, Type II	General secretion pathway protein D
	gene1786	-0.457551	Di- and oligosaccharides	Galactose/methyl galactoside ABC transport system, ATP-binding protein MglA (EC 3.6.3.17)
	gene3357	-0.458898	RNA processing and modification	Poly(A) polymerase (EC 2.7.7.19)
	gene2396	-0.459696	Capsular and extracellular polysacchrides	Legionaminic acid cytidylyltransferase (EC 2.7.7.43)
	gene2159	-0.46	Protein export?	hypothetical protein BH3604
	gene4752	-0.460447	Protein and nucleoprotein secretion system, Type IV	Type IV fimbrial assembly protein PilC
	gene4903	-0.46081	ATP synthases	V-type ATP synthase subunit B (EC 3.6.3.14)
	gene4011	-0.461613	Cell Division and Cell Cycle	Ribosomal large subunit pseudouridine synthase B (EC 4.2.1.70)
	gene809	-0.463226	Capsular and extracellular polysacchrides	Capsular polysaccharide ABC transporter, permease protein KpsM
	gene4567	-0.465105	Monosaccharides	Transcriptional regulator of rhamnose utilization, DeoR family
	gene2320	-0.466828	Monosaccharides	L-arabinose 1-dehydrogenase (EC 1.1.1.46)
	gene3768	-0.466961	Organic sulfur assimilation	Putative glutathione transporter, ATP-binding component
	gene3182	-0.467769	Phages, Prophages	Phage portal protein
	gene4822	-0.469048	Clustering-based subsystems	Uncharacterized protein ImpI/VasC
	gene2468	-0.469821	Protein biosynthesis	LSU ribosomal protein L18p (L5e)
	gene483	-0.471115	Electron accepting reactions	Alternative cytochrome c oxidase polypeptide CoxP (EC 1.9.3.1)
	gene3538	-0.471209	Protein translocation across cytoplasmic membrane	Preprotein translocase secY subunit (TC 3.A.5.1.1)
	gene2714	-0.471711	Proline and 4-hydroxyproline	Microbial collagenase, secreted (EC 3.4.24.3)
	gene3435	-0.472158	Monosaccharides	Predicted alpha-L-rhamnosidase
	gene4902	-0.472524	ATP synthases	V-type ATP synthase subunit A (EC 3.6.3.14)
	gene3731	-0.473877	Stress Response	Putative bacterial haemoglobin
	gene4669	-0.475146	RNA processing and modification	tRNA (Guanosine18-2'-O-) -methyltransferase (EC 2.1.1.34)
	gene3495	-0.475216	Monosaccharides	Predicted nucleoside ABC transporter, permease 2 component
	gene431	-0.475559	Sulfur Metabolism	Alkyl hydroperoxide reductase protein F (EC 1.6.4.-)
	gene4981	-0.47613	Clustering-based subsystems	YeeC-like protein
	gene4746	-0.477053	Protein secretion system, Type II	Type II/IV secretion system secretin RcpA/CpaC, associated with Flp pilus assembly
	gene143	-0.477585	Fermentation	3-hydroxybutyrate dehydrogenase (EC 1.1.1.30)
	gene1683	-0.478723	Flagellar motility in Prokaryota	Flagellar synthesis regulator FleN
	gene3040	-0.478948	Fatty acids	omega-3 polyunsaturated fatty acid synthase subunit, PfaC
	gene2505	-0.47904	Protein biosynthesis	LSU ribosomal protein L4p (L1e)
	gene2853	-0.47919	Organic acids	Na+/H+-dicarboxylate symporters
	gene1165	-0.479197	Nitrogen Metabolism	Cytochrome c-type protein NapC
	gene2487	-0.480228	Protein biosynthesis	LSU ribosomal protein L29p (L35e)
	gene1680	-0.481167	Flagellar motility in Prokaryota	Flagellar protein FliJ
	gene4046	-0.482205	Stress Response	Right origin-binding protein
	gene389	-0.482354	Oxidative stress	Aerobic respiration control sensor protein arcB (EC 2.7.3.-)
	gene1872	-0.482713	Protein degradation	Glutamate carboxypeptidase (EC 3.4.17.11)
	gene4291	-0.483149	Protein biosynthesis	SSU ribosomal protein S19p (S15e)
	gene383	-0.483883	Gram-Negative cell wall components	ADP-L-glycero-D-manno-heptose-6-epimerase (EC 5.1.3.20)
	gene652	-0.486948	RNA processing and modification	ATP-dependent RNA helicase RhlB
	gene4615	-0.488371	Protein biosynthesis	Translation elongation factor G paralog
	gene821	-0.489078	Capsular and extracellular polysacchrides	Capsular polysaccharide synthesis enzyme CpsC, polysaccharide export
	gene3504	-0.489776	Monosaccharides	Predicted rhamnogalacturonan lyase in rhamnose utilization cluster
	gene2479	-0.490107	Protein biosynthesis	LSU ribosomal protein L23p (L23Ae)
	gene4572	-0.490275	Quorum sensing and biofilm formation	Transcriptional regulator RhlR
	gene713	-0.490689	Metabolism of Aromatic Compounds	Benzoate transport, inner-membrane translocator precursor
	gene508	-0.491078	Purines	AMP nucleosidase (EC 3.2.2.4)
	gene4596	-0.492474	Monosaccharides	Transcriptional repressor of arabinoside utilization operon, GntR family
	gene4821	-0.494235	Protein secretion system, Type VI	Uncharacterized protein ImpH/VasB
	gene822	-0.494551	Capsular and extracellular polysacchrides	Capsular polysaccharide synthesis enzyme CpsD, exopolysaccharide synthesis
	gene378	-0.49671	Electron accepting reactions	Adenylylsulfate reductase alpha-subunit (EC 1.8.99.2)
	gene816	-0.497215	Capsular and extracellular polysacchrides	Capsular polysaccharide export system protein KpsC
	gene4374	-0.497267	Sulfatases and sulfatase modifying factor 1 (and a hypothetical)	Sulfatase
	gene1823	-0.49744	Protein secretion system, Type II	General secretion pathway protein M
	gene2918	-0.497766	Resistance to antibiotics and toxic compounds	Negative regulator of beta-lactamase expression
	gene466	-0.498471	Monosaccharides	Alpha-glucuronidase (EC 3.2.1.139)
	gene2740	-0.500911	Arginine; urea cycle, polyamines	Monoamine/putrescine oxidase (EC 1.4.3.10)
	gene2346	-0.503802	Monosaccharides	L-idonate 5-dehydrogenase (EC 1.1.1.264)
	gene4761	-0.504035	Protein and nucleoprotein secretion system, Type IV	Type IV pilus biogenesis protein PilM
	gene1585	-0.504703	Plant-Prokaryote DOE project	FIG004454: RNA binding protein
	gene2659	-0.506179	Clustering-based subsystems	Metallo-beta-lactamase superfamily protein PA0057
	gene2218	-0.507722	Type III, Type IV, Type VI, ESAT secretion systems	Inner membrane protein forms channel for type IV secretion of T-DNA complex (VirB10)
	gene4116	-0.508649	Clustering-based subsystems	S1 RNA binding domain protein
	gene2460	-0.508697	Protein biosynthesis	LSU ribosomal protein L14e
	gene4830	-0.509742	Carbohydrates	Uncharacterized protein YphG, TPR-domain containing
	gene1399	-0.509935	Transcription	DNA-directed RNA polymerase II second largest subunit (EC 2.7.7.6)
	gene4514	-0.510321	Membrane Transport	TPR domain protein, putative component of TonB system
	gene3650	-0.511637	DNA uptake, competence	Protein involved in catabolism of external DNA
	gene2488	-0.511696	Protein biosynthesis	LSU ribosomal protein L2p (L8e)
	gene1489	-0.511979	Protein biosynthesis	Eukaryotic peptide chain release factor subunit 1
	gene1605	-0.512328	Fatty acids	FIG021862: membrane protein, exporter
	gene662	-0.513783	RNA processing and modification	ATP-dependent RNA helicase YfmL
	gene726	-0.514154	Gram-Negative cell wall components	Beta-1,4-galactosyltransferase
	gene4593	-0.514333	RNA processing and modification	Transcriptional regulatory protein RtcR
	gene3290	-0.515027	ABC transporters	Phosphonate ABC transporter permease protein phnE2 (TC 3.A.1.9.1)
	gene3405	-0.515831	Clustering-based subsystems	Possible divergent polysaccharide deacetylase
	gene4210	-0.517059	Flagellar motility in Prokaryota	Signal transduction histidine kinase CheA (EC 2.7.3.-)
	gene3073	-0.518132	Gram-Negative cell wall components	Outer membrane protein assembly factor YaeT precursor
	gene1443	-0.51917	Monosaccharides	Endo-1,4-beta-mannosidase
	gene2629	-0.519533	Sodium Ion-Coupled Energetics	Membrane protein associated with methylmalonyl-CoA decarboxylase
	gene4115	-0.520534	Lysine, threonine, methionine, and cysteine	S-ribosylhomocysteine lyase (EC 4.4.1.21)
	gene694	-0.523578	Protein secretion system, Type III	BarA sensory histidine kinase (= VarS = GacS)
	gene1679	-0.524081	Flagellar motility in Prokaryota	Flagellar protein FlgJ [peptidoglycan hydrolase] (EC 3.2.1.-)
	gene2471	-0.524699	Protein biosynthesis	LSU ribosomal protein L1e (L4p)
	gene1497	-0.525112	DNA repair	Excinuclease ABC subunit A paralog in greater Bacteroides group
	gene4416	-0.525167	Polysaccharides	SusD, outer membrane protein
	gene3601	-0.526127	Organic acids	Propionyl-CoA carboxylase biotin-containing subunit (EC 6.4.1.3)
	gene3426	-0.526437	RNA processing and modification	Pre-mRNA splicing factor PRP1
	gene4287	-0.526489	Protein biosynthesis	SSU ribosomal protein S17p (S11e)
	gene468	-0.527944	Monosaccharides	Alpha-L-arabinofuranosidase II precursor (EC 3.2.1.55)
	gene4904	-0.528053	ATP synthases	V-type ATP synthase subunit D (EC 3.6.3.14)
	gene2461	-0.528834	Protein biosynthesis	LSU ribosomal protein L14p (L23e)
	gene2464	-0.529747	Protein biosynthesis	LSU ribosomal protein L16p (L10e)
	gene655	-0.530054	RNA processing and modification	ATP-dependent RNA helicase SrmB
	gene542	-0.530363	Protein biosynthesis	Archaeal seryl-tRNA synthetase-related sequence
	gene2478	-0.53093	Protein biosynthesis	LSU ribosomal protein L23e (L14p)
	gene4280	-0.531887	Protein biosynthesis	SSU ribosomal protein S14p (S29e)
	gene2481	-0.531905	Protein biosynthesis	LSU ribosomal protein L24p (L26e)
	gene1029	-0.532583	Capsular and extracellular polysacchrides	Colanic acid biosynthesis acetyltransferase WcaF (EC 2.3.1.-)
	gene3481	-0.532995	Monosaccharides	Predicted lactaldehyde dehydrogenase (EC 1.2.1.22)
	gene2351	-0.533462	Lysine, threonine, methionine, and cysteine	L-lysine aminomutase regulator
	gene3088	-0.533521	Tetrapyrroles	Outer membrane vitamin B12 receptor BtuB
	gene4760	-0.533532	Protein and nucleoprotein secretion system, Type IV	Type IV pilus biogenesis protein PilE
	gene4290	-0.533585	Protein biosynthesis	SSU ribosomal protein S19e
	gene1667	-0.534001	Flagellar motility in Prokaryota	Flagellar hook-basal body complex protein FliE
	gene3387	-0.534298	Probably Ybbk-related hypothetical membrane proteins	Polysialic acid capsule sugar isomerase, KpsF/GutQ family
	gene429	-0.535775	Organic sulfur assimilation	Alkanesulfonates-binding protein
	gene1775	-0.53609	Dormancy and Sporulation	Fused spore maturation proteins A and B
	gene2506	-0.537225	Protein biosynthesis	LSU ribosomal protein L5e (L18p)
	gene245	-0.538224	Clustering-based subsystems	50S ribosomal subunit maturation GTPase RbgA (B. subtilis YlqF)
	gene1230	-0.53867	Monosaccharides	D-mannose isomerase (EC 5.3.1.7)
	gene4817	-0.539063	Clustering-based subsystems	Uncharacterized protein ImpB
	gene2507	-0.540035	Protein biosynthesis	LSU ribosomal protein L5p (L11e)
	gene2091	-0.540376	Histidine Metabolism	Histidine utilization repressor
	gene4575	-0.540419	Capsular and extracellular polysacchrides	Transcriptional regulator VpsR
	gene709	-0.540622	Metabolism of Aromatic Compounds	Benzoate transport, ATP binding protein
	gene2447	-0.542049	Gram-Negative cell wall components	LptA, protein essential for LPS transport across the periplasm
	gene3146	-0.542364	Di- and oligosaccharides	Periplasmic alpha-amylase (EC 3.2.1.1)
	gene4819	-0.542633	Protein secretion system, Type VI	Uncharacterized protein ImpD
	gene3486	-0.54334	Monosaccharides	Predicted mannose transporter, GGP family
	gene4768	-0.544263	Protein secretion system, Type VI	Type VI secretion lipoprotein/VasD
	gene4307	-0.544645	Protein biosynthesis	SSU ribosomal protein S3p (S3e)
	gene3441	-0.545525	Membrane Transport	Predicted b-glucoside-specific TonB-dependent outer membrane receptor
	gene4767	-0.546946	Type III, Type IV, Type VI, ESAT secretion systems	Type IV secretion system protein VirD4
	gene899	-0.547183	Regulation and Cell signaling	Cell envelope-associated transcriptional attenuator LytR-CpsA-Psr, subfamily F1 (as in PMID19099556)
	gene2061	-0.54722	Regulation and Cell signaling	Hemolysin activation/secretion protein associated with VreARI signalling system
	gene1170	-0.548002	Nitrogen Metabolism	Cytochrome c551 NirM
	gene2476	-0.548195	Protein biosynthesis	LSU ribosomal protein L22p (L17e)
	gene4753	-0.549772	Protein and nucleoprotein secretion system, Type IV	Type IV fimbrial assembly, ATPase PilB
	gene1241	-0.550364	Fatty Acids, Lipids, and Isoprenoids	D(-)-3-hydroxybutyrate oligomer hydrolase (EC 3.1.1.22)
	gene3463	-0.552301	Di- and oligosaccharides	Predicted glucose transporter in maltodextrin utilization gene cluster
	gene3744	-0.552752	Clustering-based subsystems	Putative cytoplasmic protein USSDB7A
	gene756	-0.552789	Potassium metabolism	Binding-protein-dependent transport systems inner membrane component:ATP/GTP-binding site motif A (P-loop) :TrkA-N:Potassium e
	gene1638	-0.553223	Protein and nucleoprotein secretion system, Type IV	Fimbrial assembly protein FimB
	gene1516	-0.55339	RNA processing and modification	Exoribonuclease II (EC 3.1.13.1)
	gene3651	-0.555258	Protein secretion system, Type VI	Protein of avirulence locus ImpE
	gene3479	-0.555833	Monosaccharides	Predicted L-rhamnose ABC transporter, transmembrane component 2
	gene2835	-0.556032	Protein and nucleoprotein secretion system, Type IV	N-methyltransferase (EC 2.1.1.-)
	gene3059	-0.556148	Gram-Negative cell wall components	Osmolarity sensory histidine kinase EnvZ
	gene426	-0.55641	Regulation and Cell signaling	Alkanesulfonate utilization operon LysR-family regulator CbI
	gene3962	-0.556929	Regulation of virulence	Response regulator VieA
	gene4436	-0.558235	Fatty acids	TesB-like acyl-CoA thioesterase 2
	gene4762	-0.56011	Protein and nucleoprotein secretion system, Type IV	Type IV pilus biogenesis protein PilN
	gene3539	-0.560722	Protein translocation across cytoplasmic membrane	Preprotein translocase subunit SecE (TC 3.A.5.1.1)
	gene534	-0.561772	Di- and oligosaccharides	Arabinogalactan endo-1,4-beta-galactosidase (EC 3.2.1.89)
	gene4546	-0.563213	Quorum sensing and biofilm formation	Transcriptional activator protein solR
	gene1400	-0.56508	Transcription	DNA-directed RNA polymerase III second largest subunit (EC 2.7.7.6)
	gene4336	-0.565949	Stress Response	Stringent starvation protein A
	gene1106	-0.566604	Polysaccharides	Cyclomaltodextrin glucanotransferase (EC 2.4.1.19)
	gene2616	-0.567442	Signal transduction in Eukaryotes	MAP kinase kinase kinase MAP3K3
	gene4274	-0.568318	Protein biosynthesis	SSU ribosomal protein S11e (S17p)
	gene4763	-0.568447	Protein and nucleoprotein secretion system, Type IV	Type IV pilus biogenesis protein PilO
	gene3413	-0.569561	Pyrimidines	Possible pyrimidine-degrading protein DUF1688
	gene4606	-0.573052	Central carbohydrate metabolism	Transketolase, C-terminal section (EC 2.2.1.1)
	gene4300	-0.575463	Protein biosynthesis	SSU ribosomal protein S27Ae
	gene1625	-0.576146	Fatty acids	FIG138576: 3-oxoacyl-[ACP] synthase (EC 2.3.1.41)
	gene4928	-0.577246	Protein secretion system, Type II	Von Willebrand factor type A domain protein, associated with Flp pilus assembly
	gene3734	-0.577541	Gram-Positive cell wall components	Putative CDP-glycerol:glycerophosphate glycerophosphotransferase (EC 2.7.8.-)
	gene1771	-0.578445	Metabolism of central aromatic intermediates	Fumarylacetoacetate (FAA) hydrolase (EC 4.1.1.68)
	gene2227	-0.579763	Clustering-based subsystems	Inner spore coat protein H
	gene3775	-0.579973	Capsular and extracellular polysacchrides	putative glycosyltransferase - possibly involved in cell wall localization and side chain formation of rhamnose-glucose polysaccharide
	gene4527	-0.580794	Transcription	Transcription initiation factor IIH cyclin-dependent kinase 7
	gene3482	-0.582158	Organic acids	Predicted Lactate-responsive regulator, IclR family
	gene3710	-0.582602	Capsular and extracellular polysacchrides	PTS system, mannose-specific IIB component (EC 2.7.1.69)
	gene3478	-0.582885	Monosaccharides	Predicted L-rhamnose ABC transporter, transmembrane component 1
	gene4643	-0.585294	Capsular and extracellular polysacchrides	TRAP-type transport system, periplasmic component, predicted N-acetylneuraminate-binding protein
	gene3172	-0.58863	Bacteriophage structural proteins	Phage capsid protein
	gene3991	-0.588704	Nucleosides and Nucleotides	Ribonucleotide reductase of class Ia (aerobic), beta subunit (EC 1.17.4.1)
	gene1030	-0.590093	Capsular and extracellular polysacchrides	Colanic acid biosynthsis UDP-glucose lipid carrier transferase WcaJ
	gene4780	-0.590468	Gram-Negative cell wall components	UDP-2,3-diacylglucosamine hydrolase (EC 3.6.1.-)
	gene1820	-0.590547	Protein secretion system, Type II	General secretion pathway protein J
	gene235	-0.591518	Lysine, threonine, methionine, and cysteine	5-methylthioribose kinase (EC 2.7.1.100)
	gene2510	-0.59233	RNA processing and modification	LSU ribosomal protein L7Ae
	gene4308	-0.59368	Protein biosynthesis	SSU ribosomal protein S4e
	gene3705	-0.593907	Di- and oligosaccharides	PTS system, glucose-specific IIC component (EC 2.7.1.69)
	gene2555	-0.594552	Sugar alcohols	Major myo-inositol transporter IolT
	gene2291	-0.594917	Biosynthesis of phenylpropanoids	Isoflavone reductase homolog P3 (EC 1.3.1.-)
	gene4967	-0.597282	Monosaccharides	Xylose oligosaccharides ABC transporter, ATP-binding protein 1
	gene2362	-0.59779	Monosaccharides	L-rhamnose isomerase (EC 5.3.1.14)
	gene2062	-0.598346	Capsular and extracellular polysacchrides	Hemolysin-related protein RbmC
	gene3606	-0.600049	DNA repair	Protease III precursor (EC 3.4.24.55)
	gene2502	-0.600528	Protein biosynthesis	LSU ribosomal protein L3e (L3p)
	gene4402	-0.601986	Sulfur Metabolism	Sulfur oxidation protein SoxB
	gene4818	-0.60372	Clustering-based subsystems	Uncharacterized protein ImpC
	gene4686	-0.604965	Programmed Cell Death and Toxin-antitoxin Systems	tRNA-dihydrouridine synthase C (EC 1.-.-.-)
	gene4040	-0.606188	NAD and NADP	Ribosyl nicotinamide transporter, PnuC-like
	gene4613	-0.608008	Protein biosynthesis	Translation elongation factor 3
	gene3649	-0.608191	Protein secretion system, Type VI	Protein ImpG/VasA
	gene4306	-0.608809	Protein biosynthesis	SSU ribosomal protein S3e (S3p)
	gene3195	-0.612865	Phages, Prophages	Phage terminase, small subunit
	gene4894	-0.613949	Monosaccharides	Uronate isomerase (EC 5.3.1.12)
	gene3471	-0.614443	Monosaccharides	Predicted L-arabinose ABC transport system, permease protein 2
	gene4447	-0.615605	Protein folding	Thermosome subunit
	gene4160	-0.616531	Regulation and Cell signaling	Sensory histidine kinase CreB
	gene2002	-0.617449	Purines	GMP reductase (EC 1.7.1.7)
	gene552	-0.61912	Acid stress	Arginine decarboxylase (EC 4.1.1.19)
	gene649	-0.620026	RNA processing and modification	ATP-dependent RNA helicase DbpA
	gene2810	-0.621956	Membrane Transport	N-acetylglucosamine-regulated TonB-dependent outer membrane receptor
	gene2614	-0.62379	Signal transduction in Eukaryotes	MAP kinase ERK5
	gene3484	-0.626495	Di- and oligosaccharides	Predicted maltose transporter MalT
	gene902	-0.627496	Di- and oligosaccharides	Cellobiose phosphorylase (EC 2.4.1.-)
	gene4144	-0.632819	Quorum sensing and biofilm formation	Sensor histidine kinase CqsS
	gene2753	-0.63358	Protein and nucleoprotein secretion system, Type IV	MSHA biogenesis protein MshL
	gene4117	-0.633698	Lysine, threonine, methionine, and cysteine	Saccharopine dehydrogenase (EC 1.5.1.9)
	gene1216	-0.634123	Monosaccharides	D-galactarate dehydratase (EC 4.2.1.42)
	gene3990	-0.634618	Nucleosides and Nucleotides	Ribonucleotide reductase of class Ia (aerobic), alpha subunit (EC 1.17.4.1)
	gene2612	-0.635264	Signal transduction in Eukaryotes	MAP kinase ERK1
	gene4204	-0.6363	NA	Sigma-fimbriae tip adhesin
	gene2454	-0.639787	Protein biosynthesis	LSU ribosomal protein L11e (L5p)
	gene2087	-0.640033	Arginine; urea cycle, polyamines	Histidine ABC transporter, permease protein HisQ (TC 3.A.1.3.1)
	gene1502	-0.640873	DNA repair	Exodeoxyribonuclease I (EC 3.1.11.1)
	gene952	-0.644171	Membrane Transport	CitH citrate transporter
	gene1221	-0.646709	Monosaccharides	D-glucarate permease
	gene3803	-0.647203	Arginine; urea cycle, polyamines	Putative oxidoreductase in putrescine utilization cluster
	gene651	-0.64824	RNA processing and modification	ATP-dependent RNA helicase PA3950
	gene1466	-0.648698	DNA repair	Error-prone, lesion bypass DNA polymerase V (UmuC)
	gene1675	-0.649033	Flagellar motility in Prokaryota	Flagellar motor switch protein FliN
	gene140	-0.649333	Metabolism of Aromatic Compounds	3-hydroxyacyl-CoA dehydrogenase (PaaH) (EC 1.1.1.157)
	gene3049	-0.649872	Clustering-based subsystems	Organic solvent tolerance protein precursor
	gene727	-0.649995	Isoprenoids	Beta-carotene hydroxylase
	gene2534	-0.650357	Regulation and Cell signaling	LysR family transcriptional regulator lrhA
	gene4765	-0.650626	Protein and nucleoprotein secretion system, Type IV	Type IV pilus biogenesis protein PilQ
	gene2745	-0.651518	Carbohydrates	Monooxygenase, FAD- and [2Fe-2S]-containing component B
	gene4644	-0.651866	Capsular and extracellular polysacchrides	TRAP-type transport system, small permease component, predicted N-acetylneuraminate transporter
	gene3978	-0.652373	Protein biosynthesis	Ribonuclease E (EC 3.1.26.12)
	gene3268	-0.653039	Gram-Negative cell wall components	Phosphoethanolamine transferase EptA specific for the 1 phosphate group of core-lipid A
	gene1870	-0.654026	Carbohydrates	Glucuronide transporter UidB
	gene1660	-0.655014	Flagellar motility in Prokaryota	Flagellar biosynthesis protein FliS
	gene1837	-0.656824	Osmotic stress	Glucans biosynthesis protein C (EC 2.1.-.-)
	gene1930	-0.657759	Potassium metabolism	Glutathione-regulated potassium-efflux system ancillary protein KefF
	gene4571	-0.659573	Phosphorus Metabolism	Transcriptional regulator PhnF
	gene3699	-0.662845	Di- and oligosaccharides	PTS system, cellobiose-specific IIC component (EC 2.7.1.69)
	gene2254	-0.665599	Invasion and intracellular resistance	internalin, putative
	gene990	-0.666953	Tetrapyrroles	CobW GTPase involved in cobalt insertion for B12 biosynthesis
	gene1665	-0.673677	Flagellar motility in Prokaryota	Flagellar hook-associated protein FlgL
	gene1893	-0.673954	Glutamine, glutamate, aspartate, asparagine; ammonia assimilation	Glutamine synthetase (EC 6.3.1.2)
	gene3427	-0.674157	RNA processing and modification	Pre-mRNA splicing factor PRP8
	gene3485	-0.675606	Di- and oligosaccharides	Predicted maltose-specific TonB-dependent receptor
	gene4820	-0.676829	Clustering-based subsystems	Uncharacterized protein ImpF
	gene3120	-0.676896	Cell Wall and Capsule	Penicillin-insensitive transglycosylase (EC 2.4.2.-) & transpeptidase PBP-1C
	gene4184	-0.677265	Clustering-based subsystems	Serine/threonine protein kinase PrkC, regulator of stationary phase, short form
	gene323	-0.677367	Central carbohydrate metabolism	Acetyl-CoA synthetase (ADP-forming) alpha chain (EC 6.2.1.13)
	gene3712	-0.678652	Capsular and extracellular polysacchrides	PTS system, mannose-specific IID component (EC 2.7.1.69)
	gene277	-0.682509	Putative GGDEF domain protein related to agglutinin secretion	ABC transporter, transmembrane region:ABC transporter:Peptidase C39, bacteriocin processing
	gene1851	-0.68269	Monosaccharides	Gluconate utilization system Gnt-I transcriptional repressor
	gene1655	-0.682903	Flagellar motility in Prokaryota	Flagellar biosynthesis protein FliL
	gene3836	-0.686447	Carbohydrates	Putative sugar ABC transport system, permease protein YjfF
	gene1523	-0.686664	Lipid-derived mediators	Fatty-acid amide hydrolase (EC 3.1.-.-)
	gene190	-0.689383	Monosaccharides	4-deoxy-L-threo-5-hexosulose-uronate ketol-isomerase (EC 5.3.1.17)
	gene415	-0.695447	Monosaccharides	Alfa-L-rhamnosidase (EC 3.2.1.40)
	gene5008	-0.696099	Clustering-based subsystems	Zn-dependent hydrolase, RNA-metabolising, CPSF 73 kDa analog
	gene3698	-0.696479	Di- and oligosaccharides	PTS system, beta-glucoside-specific IIA component (EC 2.7.1.69)
	gene1608	-0.702341	Clustering-based subsystems	FIG026291: Hypothetical periplasmic protein
	gene3785	-0.704182	Stress Response	Putative inner membrane protein YjeT (clustered with HflC)
	gene1849	-0.708939	Monosaccharides	Gluconate permease, Bsu4004 homolog
	gene4092	-0.713468	RNA processing and modification	rRNA biogenesis protein Nop5/Nop56
	gene4764	-0.714205	Protein and nucleoprotein secretion system, Type IV	Type IV pilus biogenesis protein PilP
	gene462	-0.714998	Polysaccharides	Alpha-glucosidase, family 31 of glycosyl hydrolases, COG1501
	gene654	-0.717867	RNA processing and modification	ATP-dependent RNA helicase SO1501
	gene1632	-0.724069	Probably organic hydroperoxide resistance related hypothetical protein	FIGfam005179
	gene4015	-0.724602	RNA processing and modification	Ribosomal large subunit pseudouridine synthase F (EC 4.2.1.70)
	gene4717	-0.725411	Bacteriocins, ribosomally synthesized antibacterial peptides	Two-component response regulator CreC
	gene1488	-0.725802	Protein biosynthesis	Eukaryotic peptide chain release factor GTP-binding subunit
	gene3403	-0.729541	Monosaccharides	Possible alternative L-fucose mutarotase
	gene815	-0.730129	Capsular and extracellular polysacchrides	Capsular polysaccharide export system periplasmic protein KpsD
	gene3621	-0.730785	Protein degradation	proteasome regulatory subunit Rpt5
	gene959	-0.731384	Protein degradation	ClpXP protease specificity-enhancing factor
	gene3075	-0.732947	Periplasmic Stress	Outer membrane protein H precursor
	gene1405	-0.733207	Transcription	DNA-directed RNA polymerase subunit A'' (EC 2.7.7.6)
	gene2613	-0.737972	Signal transduction in Eukaryotes	MAP kinase ERK2
	gene658	-0.740084	RNA processing and modification	ATP-dependent RNA helicase VCA0768
	gene2020	-0.740507	Miscellaneous	GTP-binding protein, gtp1/obg family
	gene487	-0.740934	Monosaccharides	Altronate oxidoreductase (EC 1.1.1.58)
	gene1652	-0.74112	Flagellar motility in Prokaryota	Flagellar biosynthesis protein FlhB
	gene1691	-0.742131	Flagellar motility in Prokaryota	Flagellum-specific ATP synthase FliI
	gene529	-0.743507	Proteolytic pathway	Antithrombin III, protease inhibitor I04.018
	gene3392	-0.744449	Motility and Chemotaxis	Positive regulator of CheA protein activity (CheW)
	gene223	-0.746131	Monosaccharides	5-dehydro-4-deoxyglucarate dehydratase (EC 4.2.1.41)
	gene1634	-0.746569	Putative GGDEF domain protein related to agglutinin secretion	FIGfam010717
	gene710	-0.747997	Metabolism of Aromatic Compounds	Benzoate transport, ATPase component
	gene2469	-0.749988	Protein biosynthesis	LSU ribosomal protein L19e
	gene1727	-0.754434	Respiration	Formate hydrogenlyase subunit 2
	gene4749	-0.755862	Type III secretion system, extended	Type III secretion cytoplasmic ATP synthase (EC 3.6.3.14, YscN,SpaL,MxiB,HrcN,EscN)
	gene3289	-0.760083	ABC transporters	Phosphonate ABC transporter permease protein phnE1 (TC 3.A.1.9.1)
	gene1824	-0.761498	Protein secretion system, Type II	General secretion pathway protein N
	gene2805	-0.763605	Aminosugars	N-acetylglucosamine regulated methyl-accepting chemotaxis protein
	gene4545	-0.764699	Regulation and Cell signaling	Transcriptional activator protein LysR
	gene3665	-0.765938	Clustering-based subsystems	Protein phosphatase ImpM
	gene2441	-0.767123	Monosaccharides	Low-affinity gluconate/H+ symporter GntU
	gene1219	-0.769279	Monosaccharides	D-Galactonate repressor DgoR
	gene238	-0.772341	Oxidative stress	5-oxoprolinase (EC 3.5.2.9)
	gene4969	-0.773773	Monosaccharides	Xylose oligosaccharides ABC transporter, permease protein 1
	gene2089	-0.776917	Histidine Metabolism	Histidine transport protein (permease)
	gene656	-0.77913	RNA processing and modification	ATP-dependent RNA helicase VC1407
	gene2915	-0.788159	Peripheral pathways for catabolism of aromatic compounds	naphthalene dioxygenase ferredoxin
	gene4638	-0.788299	Transposable elements	Transposase OrfAB, subunit B
	gene1651	-0.788996	Flagellar motility in Prokaryota	Flagellar biosynthesis protein FlhA
	gene916	-0.789485	Motility and Chemotaxis	Chemotaxis protein CheX
	gene1658	-0.791564	Flagellar motility in Prokaryota	Flagellar biosynthesis protein FliQ
	gene4766	-0.798444	Protein secretion system, Type II	Type IV prepilin peptidase TadV/CpaA
	gene2846	-0.798895	Electron donating reactions	Na(+)-translocating NADH-quinone reductase subunit A (EC 1.6.5.-)
	gene2937	-0.801765	Resistance to antibiotics and toxic compounds	Nickel-cobalt-cadmium resistance protein NccB
	gene1045	-0.8031	Type III, Type IV, Type VI, ESAT secretion systems	Conjugative transfer protein TrbI
	gene3966	-0.803254	Monosaccharides	Rhamnogalacturonides degradation protein RhiN
	gene2639	-0.805024	Proteolytic pathway	Membrane-bound transcription factor site-1 protease S1P
	gene1235	-0.807183	Monosaccharides	D-xylose 1-dehydrogenase (EC 1.1.1.175)
	gene736	-0.810713	Monosaccharides	Beta-glucuronidase (EC 3.2.1.31)
	gene4642	-0.814397	Capsular and extracellular polysacchrides	TRAP-type transport system, large permease component, predicted N-acetylneuraminate transporter
	gene2654	-0.815264	Phosphorus Metabolism	Metal-dependent hydrolase involved in phosphonate metabolism
	gene1653	-0.815435	Flagellar motility in Prokaryota	Flagellar biosynthesis protein FlhF
	gene1648	-0.815975	Flagellar motility in Prokaryota	Flagellar basal-body rod protein FlgC
	gene636	-0.818916	DNA repair	ATP-dependent helicase DinG/Rad3
	gene4544	-0.820529	Quorum sensing and biofilm formation	Transcriptional activator protein LuxR
	gene1657	-0.825481	Flagellar motility in Prokaryota	Flagellar biosynthesis protein FliP
	gene1812	-0.827223	Protein secretion system, Type II	General secretion pathway protein B
	gene2465	-0.830152	Protein biosynthesis	LSU ribosomal protein L16p (L10e), chloroplast
	gene4756	-0.836621	Protein and nucleoprotein secretion system, Type IV	Type IV fimbrial biogenesis protein PilW
	gene4754	-0.8415	Protein and nucleoprotein secretion system, Type IV	Type IV fimbrial biogenesis protein FimT
	gene1645	-0.843324	Flagellar motility in Prokaryota	Flagellar basal-body P-ring formation protein FlgA
	gene829	-0.843676	Glycoside hydrolases	Carbohydrate Esterase Family 4
	gene1674	-0.844665	Flagellar motility in Prokaryota	Flagellar motor switch protein FliM
	gene3187	-0.846433	Clustering-based subsystems	Phage T7 exclusion protein
	gene2193	-0.846797	Protein secretion system, Type VI	IcmF-related protein
	gene1492	-0.847863	Proteolytic pathway	Eukaryotic translation initiation factor 2-alpha kinase 2 (PKR)
	gene1646	-0.854542	Flagellar motility in Prokaryota	Flagellar basal-body rod modification protein FlgD
	gene3733	-0.858624	Capsular and extracellular polysacchrides	Putative capsular polysaccharide transport protein YegH
	gene3821	-0.868281	Clustering-based subsystems	Putative reductase (alkanesulfonate metabolism)
	gene3300	-0.86833	Coenzyme A	Phosphopantothenoylcysteine synthetase (EC 6.3.2.5)
	gene919	-0.870769	Motility and Chemotaxis	Chemotaxis response - phosphatase CheZ
	gene4508	-0.871579	Membrane Transport	TonB-dependent hemin , ferrichrome receptor
	gene2956	-0.874226	Nitrogen Metabolism	Nitric oxide reductase activation protein NorD
	gene2752	-0.875484	Protein and nucleoprotein secretion system, Type IV	MSHA biogenesis protein MshI
	gene679	-0.877498	Quorum sensing and biofilm formation	Autoinducer synthesis protein LuxI
	gene3569	-0.881487	Branched-chain amino acids	Probable transcriptional activator for leuABCD operon
	gene1684	-0.883469	Flagellar motility in Prokaryota	Flagellar trans-acting factor FliX
	gene2501	-0.884264	Protein biosynthesis	LSU ribosomal protein L39e
	gene4750	-0.885051	Type III secretion system, extended	Type III secretion inner membrane channel protein (LcrD,HrcV,EscV,SsaV)
	gene1670	-0.885673	Flagellar motility in Prokaryota	Flagellar M-ring protein FliF
	gene3837	-0.894911	Carbohydrates	Putative sugar ABC transport system, permease protein YtfT
	gene15	-0.895696	Isoprenoids	(S)-3-O-geranylgeranylglyceryl phosphate synthase
	gene2615	-0.906396	Signal transduction in Eukaryotes	MAP kinase ERK8
	gene1647	-0.907138	Flagellar motility in Prokaryota	Flagellar basal-body rod protein FlgB
	gene3470	-0.910139	Monosaccharides	Predicted L-arabinose ABC transport system, periplasmic arabinose-binding protein
	gene2149	-0.912679	Monosaccharides	Hypothetical glycoside hydrolase, family 43, similar to arabinosidase
	gene1689	-0.914459	Flagellar motility in Prokaryota	Flagellin protein FlaB
	gene657	-0.920621	RNA processing and modification	ATP-dependent RNA helicase VCA0061
	gene1673	-0.921403	Flagellar motility in Prokaryota	Flagellar motor switch protein FliG
	gene4215	-0.922045	Flagellar motility in Prokaryota	Signal transduction protein CetB, mediates an energy taxis response
	gene3480	-0.923274	Monosaccharides	Predicted L-rhamnose permease RhaY
	gene965	-0.928399	Proteolytic pathway	Coagulation factor XIa, protease S01.213
	gene1659	-0.930256	Flagellar motility in Prokaryota	Flagellar biosynthesis protein FliR
	gene2681	-0.93174	Motility and Chemotaxis	Methyl-accepting chemotaxis protein III (ribose and galactose chemoreceptor protein)
	gene1859	-0.932368	Central carbohydrate metabolism	Glucose ABC transport system, inner membrane component 1
	gene4757	-0.933335	Protein and nucleoprotein secretion system, Type IV	Type IV fimbrial biogenesis protein PilX
	gene2957	-0.93574	Nitrogen Metabolism	Nitric oxide reductase activation protein NorQ
	gene1972	-0.93761	Arginine; urea cycle, polyamines	Glycine/D-amino acid oxidase (deaminating) in putrescine utilization cluster
	gene648	-0.940932	RNA processing and modification	ATP-dependent RNA helicase Bcep18194_A5658
	gene1365	-0.949079	DNA replication	DNA topoisomerase I, eukaryotic-type (EC 5.99.1.2)
	gene1650	-0.954647	Flagellar motility in Prokaryota	Flagellar basal-body rod protein FlgG
	gene4229	-0.958979	Protein secretion system, Type II	Similar to secretin RcpA/CpaC, associated with Flp pilus assembly
	gene2848	-0.960081	Electron donating reactions	Na(+)-translocating NADH-quinone reductase subunit D (EC 1.6.5.-)
	gene646	-0.961218	RNA processing and modification	ATP-dependent RNA helicase Atu1833
	gene1687	-0.965454	Flagellar motility in Prokaryota	Flagellin
	gene412	-0.974057	Folate and pterines	Aldo-keto reductase family 1 member B10 (EC 1.1.1.-)
	gene2619	-0.977944	Signal transduction in Eukaryotes	MAP kinase p38 alpha
	gene4755	-0.978782	Protein and nucleoprotein secretion system, Type IV	Type IV fimbrial biogenesis protein PilV
	gene451	-0.979213	Polysaccharides	Alpha-amylase (Neopullulanase) SusA (EC 3.2.1.135)
	gene4758	-0.987077	Protein and nucleoprotein secretion system, Type IV	Type IV fimbrial biogenesis protein PilY1
	gene1988	-0.988627	Capsular and extracellular polysacchrides	Glycosyl transferase, group 1 family protein (EC 2.4.1.-)
	gene1664	-0.990879	Flagellar motility in Prokaryota	Flagellar hook-associated protein FlgK
	gene944	-0.992594	DNA Metabolism	Chromosome partition protein MukB
	gene3184	-0.999505	Stress Response	Phage shock protein B
	gene2893	-1.0036	Fermentation	NADH-dependent butanol dehydrogenase A (EC 1.1.1.-)
	gene3929	-1.00435	DNA repair	RecD-like DNA helicase Atu2026
	gene2680	-1.006	Motility and Chemotaxis	Methyl-accepting chemotaxis protein I (serine chemoreceptor protein)
	gene3515	-1.01351	Monosaccharides	Predicted sodium-dependent mannose transporter
	gene1678	-1.0419	Flagellar motility in Prokaryota	Flagellar protein FlbD
	gene2847	-1.04542	Electron donating reactions	Na(+)-translocating NADH-quinone reductase subunit B (EC 1.6.5.-)
	gene1688	-1.05474	Flagellar motility in Prokaryota	Flagellin protein FlaA
	gene1669	-1.05666	Flagellar motility in Prokaryota	Flagellar L-ring protein FlgH
	gene1676	-1.08459	Flagellar motility in Prokaryota	Flagellar P-ring protein FlgI
	gene1654	-1.08809	Flagellar motility in Prokaryota	Flagellar biosynthesis protein FliC
	gene1671	-1.08891	Flagellar motility in Prokaryota	Flagellar motor rotation protein MotA
	gene1649	-1.09277	Flagellar motility in Prokaryota	Flagellar basal-body rod protein FlgF
	gene3874	-1.09758	Pyridoxine	Pyridoxal kinase (EC 2.7.1.35)
	gene2579	-1.10788	Polysaccharides	Maltodextrin phosphorylase (EC 2.4.1.1)
	gene2165	-1.13349	Stress Response	Hypothetical protein in Cyanoglobin locus
	gene3674	-1.15413	Gram-Negative cell wall components	Protein YhjJ, putative peptidase
	gene1666	-1.15525	Flagellar motility in Prokaryota	Flagellar hook-associated protein FliD
	gene1662	-1.16222	Flagellar motility in Prokaryota	Flagellar hook protein FlgE
	gene1686	-1.16576	Flagellar motility in Prokaryota	Flagellar transcriptional activator FlhD
	gene1663	-1.17107	Flagellar motility in Prokaryota	Flagellar hook subunit protein
	gene3542	-1.17491	DNA replication	Primosomal replication protein N
	gene1690	-1.17877	Flagellar motility in Prokaryota	Flagellin protein FlaG
	gene4475	-1.18769	Clustering-based subsystems	Thioredoxin-like protein clustered with PA0057
	gene3605	-1.19108	Proline and 4-hydroxyproline	ProQ: influences osmotic activation of compatible solute ProP
	gene461	-1.19438	Polysaccharides	Alpha-glucosidase SusB (EC 3.2.1.20)
	gene759	-1.2133	Membrane Transport	Biopolymer transport ExbD protein
	gene1850	-1.22234	Monosaccharides	Gluconate transporter family protein
	gene661	-1.23487	RNA processing and modification	ATP-dependent RNA helicase VVA0939
	gene3968	-1.25577	Monosaccharides	Rhamnulokinase RhaK in alpha-proteobacteria (EC 2.7.1.5)
	gene3232	-1.27409	Phosphorus Metabolism	PhnJ protein
	gene201	-1.29349	Metabolism of Aromatic Compounds	4-hydroxyphenylacetate 3-monooxygenase, reductase component (EC 1.6.8.-)
	gene1799	-1.31453	Arginine; urea cycle, polyamines	Gamma-glutamyl-putrescine synthetase (EC 6.3.1.11)
	gene4457	-1.31754	Cofactors, Vitamins, Prosthetic Groups, Pigments	Thiamin-regulated outer membrane receptor Omr1
	gene653	-1.3331	RNA processing and modification	ATP-dependent RNA helicase RhlE
	gene1685	-1.36592	Flagellar motility in Prokaryota	Flagellar transcriptional activator FlhC
	gene4133	-1.37183	Protein secretion system, Type VI	Secreted protein Hcp
	gene3704	-1.40572	Di- and oligosaccharides	PTS system, glucose-specific IIA component (EC 2.7.1.69)
	gene293	-1.42147	Putative GGDEF domain protein related to agglutinin secretion	ABC-type protease exporter, membrane fusion protein (MFP) family component PrtE/AprE
	gene663	-1.44538	RNA processing and modification	ATP-dependent RNA helicase YqfR
	gene3293	-1.46356	Phosphorus Metabolism	Phosphonates transport ATP-binding protein PhnL
	gene2300	-1.57125	Transposable elements	ISPsy4, transposase
	gene3078	-1.61943	Gram-Negative cell wall components	Outer membrane protein NlpB, lipoprotein component of the protein assembly complex (forms a complex with YaeT, YfiO, and YfgL)
	gene4850	-1.62403	Carbohydrates	UPF0229 protein YeaH
	gene2245	-1.66192	Transposable elements	Integrase/recombinase clustered with segregation and condensation protein B
	gene2569	-1.71298	Organic acids	Malonate decarboxylase delta subunit
	gene2574	-1.75639	Organic acids	Malonyl CoA acyl carrier protein transacylase (EC 2.3.1.39)
	gene2570	-1.80711	Organic acids	Malonate decarboxylase gamma subunit
	gene2572	-1.83561	Organic acids	Malonate transporter, MadM subunit
	gene2173	-1.86316	Carbohydrates	Hypothetical protein TM0950
	gene1787	-1.86586	Motility and Chemotaxis	Galactose/methyl galactoside ABC transport system, D-galactose-binding periplasmic protein MglB (TC 3.A.1.2.3)
	gene3230	-1.87862	Phosphorus Metabolism	PhnG protein
	gene3347	-1.91074	DNA replication	Plasmid replication protein RepA
	gene3348	-1.91705	DNA replication	Plasmid replication protein RepB
	gene3231	-1.91821	Phosphorus Metabolism	PhnI protein
	gene2567	-1.94002	Organic acids	Malonate decarboxylase alpha subunit
	gene3292	-1.95298	Phosphorus Metabolism	Phosphonates transport ATP-binding protein PhnK
	gene650	-1.98589	RNA processing and modification	ATP-dependent RNA helicase NGO0650
	gene2568	-1.99148	Organic acids	Malonate decarboxylase beta subunit
	gene4662	-2.05233	Organic acids	Triphosphoribosyl-dephospho-CoA synthetase (EC 2.7.8.25)
	gene2571	-2.06498	Organic acids	Malonate transporter, MadL subunit
	gene84	-2.31251	Monosaccharides	2-ketogluconate transporter
	gene3349	-2.49218	DNA replication	Plasmid replication protein RepC
	gene1361	-2.70683	DNA replication	DNA replication protein DnaC
	gene1931	-3.63053	Potassium metabolism	Glutathione-regulated potassium-efflux system ancillary protein KefG

## Sheet: TableS2B
Month	Gene	Log2FoldChange	Level1	Level4
September	gene1931	3.09205	Potassium metabolism	Glutathione-regulated potassium-efflux system ancillary protein KefG
	gene3231	2.45741	Phosphorus Metabolism	PhnI protein
	gene3230	2.40935	Phosphorus Metabolism	PhnG protein
	gene1361	2.40284	DNA replication	DNA replication protein DnaC
	gene3349	2.22488	DNA replication	Plasmid replication protein RepC
	gene3292	2.11323	Phosphorus Metabolism	Phosphonates transport ATP-binding protein PhnK
	gene3232	1.90998	Phosphorus Metabolism	PhnJ protein
	gene3293	1.75828	Phosphorus Metabolism	Phosphonates transport ATP-binding protein PhnL
	gene2245	1.71109	Transposable elements	Integrase/recombinase clustered with segregation and condensation protein B
	gene2300	1.71018	Transposable elements	ISPsy4, transposase
	gene3348	1.6628	DNA replication	Plasmid replication protein RepB
	gene3347	1.42943	DNA replication	Plasmid replication protein RepA
	gene201	1.40792	Metabolism of Aromatic Compounds	4-hydroxyphenylacetate 3-monooxygenase, reductase component (EC 1.6.8.-)
	gene2572	1.26995	Organic acids	Malonate transporter, MadM subunit
	gene4814	1.21402	Electron donating reactions	Uncharacterized MobA-related protein
	gene1693	1.13425	Respiration	Flavocytochrome c flavin subunit
	gene3874	1.1336	Pyridoxine	Pyridoxal kinase (EC 2.7.1.35)
	gene41	1.07732	Adhesion	16 kDa heat shock protein B
	gene2150	1.02409	Electron donating reactions	Hypothetical lactonase in carbon monoxide dehydrogenase cluster
	gene2188	0.999037	Iron acquisition and metabolism	Hypothetical, distant similarity with heme-degrading oxygenase IsdG
	gene4997	0.997657	Protein degradation	Zinc D-Ala-D-Ala carboxypeptidase (EC 3.4.17.14)
	gene4438	0.952417	Fatty acids	TesB-like acyl-CoA thioesterase 4
	gene3544	0.94447	Cell wall of Mycobacteria	Probable acyl-[acyl-carrier protein] desaturase DESA1 (Acyl-[ACP] desaturase) (Stearoyl-ACP desaturase) (Protein DES) (EC 1.14.19.2)
	gene4857	0.931757	Electron donating reactions	Uptake hydrogenase large subunit (EC 1.12.99.6)
	gene4504	0.916665	Metabolism of Aromatic Compounds	Toluene-4-monooxygenase, subunit TmoE
	gene4858	0.906095	Electron donating reactions	Uptake hydrogenase small subunit precursor (EC 1.12.99.6)
	gene3498	0.890265	Clustering-based subsystems	Predicted oxidoreductase, Fe-S subunit
	gene1045	0.889102	Type III, Type IV, Type VI, ESAT secretion systems	Conjugative transfer protein TrbI
	gene2661	0.889001	Central carbohydrate metabolism	Methane monooxygenase component A alpha chain (EC 1.14.13.25)
	gene1088	0.881058	Nitrogen Metabolism	Cyanate ABC transporter, permease protein
	gene2663	0.873303	Central carbohydrate metabolism	Methane monooxygenase component C (EC 1.14.13.25)
	gene3929	0.8683	DNA repair	RecD-like DNA helicase Atu2026
	gene2654	0.866503	Phosphorus Metabolism	Metal-dependent hydrolase involved in phosphonate metabolism
	gene960	0.863859	Respiration	CO dehydrogenase accessory protein CooC (nickel insertion)
	gene2030	0.857709	Protein folding	Heat shock protein 60 family co-chaperone GroES
	gene505	0.853334	Nitrogen Metabolism	Ammonium transporter
	gene4638	0.85175	Transposable elements	Transposase OrfAB, subunit B
	gene2662	0.850627	Central carbohydrate metabolism	Methane monooxygenase component A beta chain (EC 1.14.13.25)
	gene4502	0.840883	Metabolism of Aromatic Compounds	Toluene-4-monooxygenase, subunit TmoA
	gene2029	0.825535	Protein folding	Heat shock protein 60 family chaperone GroEL
	gene3564	0.824861	Clustering-based subsystems	Probable polyketide synthase, similar to many. e.g. gp|M63676|SERERYAA_1 S.erythraea first ORF of eryA gene, involved in complex polyketide formation in erythromycin biosynthesis.
	gene1173	0.813153	Respiration	Cytochrome c552
	gene4224	0.801905	Plant-Prokaryote DOE project	Similar to non-heme chloroperoxidase, sll5080 homolog
	gene1513	0.791219	Biosynthesis of galactoglycans and related lipopolysacharides	Exopolysaccharide production protein ExoF precursor
	gene781	0.790474	Pyruvate kinase associated cluster	bll7545
	gene2965	0.781663	Nitrogen Metabolism	Nitrite reductase [NAD(P)H] large subunit (EC 1.7.1.4)
	gene40	0.780216	Adhesion	16 kDa heat shock protein A
	gene4338	0.779128	Protein biosynthesis	Structure-specific tRNA-binding protein
	gene1780	0.778878	Sulfur Metabolism	Galactocerebrosidase precursor (EC 3.2.1.46)
	gene1897	0.764005	Cell Wall and Capsule	Glutamine synthetase type II, eukaryotic (EC 6.3.1.2)
	gene1974	0.753692	Selenoproteins	Glycine/sarcosine/betaine reductase protein A
	gene429	0.750823	Organic sulfur assimilation	Alkanesulfonates-binding protein
	gene2677	0.745674	Protein biosynthesis	Methionyl-tRNA synthetase-related protein 2
	gene2054	0.743596	Iron acquisition and metabolism	Hemin uptake protein
	gene171	0.726229	Stress Response	3-phenylpropionate dioxygenase, alpha subunit (EC 1.14.12.19)
	gene2664	0.724425	Central carbohydrate metabolism	Methane monooxygenase regulatory protein B
	gene3064	0.718103	Osmotic stress	Osmotically inducible protein OsmY
	gene2083	0.716672	Clustering-based subsystems	His repressor
	gene3278	0.716322	Central carbohydrate metabolism	Phosphoglycolate phosphatase, archaeal type (EC 3.1.3.18)
	gene990	0.709478	Tetrapyrroles	CobW GTPase involved in cobalt insertion for B12 biosynthesis
	gene4268	0.684907	Dormancy and Sporulation	SpoVS-related protein, type 2
	gene2948	0.682018	Nitrogen Metabolism	Nitrate ABC transporter, nitrate-binding protein
	gene4121	0.677367	Urate degradation	salvage of nucleosides and nucleotides
	gene1898	0.673362	Cell Wall and Capsule	Glutamine synthetase type III, GlnN (EC 6.3.1.2)
	gene2976	0.672975	Nitrogen Metabolism	Nitrogen regulatory protein P-II
	gene2361	0.670235	Monosaccharides	L-rhamno-gamma-lactonase (EC 3.1.1.65)
	gene4442	0.66873	Respiration	Tetrachloroethene reductive dehalogenase TceA
	gene488	0.652956	Nitrogen Metabolism	Amidase clustered with urea ABC transporter and nitrile hydratase functions
	gene3703	0.652034	Monosaccharides	PTS system, glucitol/sorbitol-specific IIC component (EC 2.7.1.69)
	gene3442	0.650674	Di- and oligosaccharides	Predicted beta-glucoside-regulated ABC transport system, permease component 1, COG1175
	gene907	0.64576	Heat shock	Chaperone protein DnaK
	gene3702	0.639327	Monosaccharides	PTS system, glucitol/sorbitol-specific IIB component and second of two IIC components (EC 2.7.1.69)
	gene3362	0.635668	Fatty Acids, Lipids, and Isoprenoids	polyhydroxyalkanoate granule-associated protein PhaI
	gene3113	0.634345	Monosaccharides	Pectate lyase precursor (EC 4.2.2.2)
	gene4865	0.625717	DNA repair	Uracil-DNA glycosylase, putative family 6
	gene502	0.617451	Protein degradation	Aminopeptidase S (Leu, Val, Phe, Tyr preference) (EC 3.4.11.24)
	gene3429	0.615966	Tetrapyrroles	Precorrin-6A synthase (EC 2.1.1.152)
	gene3044	0.608343	Osmotic stress	OpgC protein
	gene79	0.597297	Metabolism of Aromatic Compounds	2-keto-4-pentenoate hydratase/2-oxohepta-3-ene-1,7-dioic acid hydratase (catechol pathway)
	gene2706	0.592371	Miscellaneous	MFS superfamily export protein YceL
	gene2949	0.588365	Nitrogen Metabolism	Nitrate ABC transporter, permease protein
	gene2113	0.583424	Heat shock	HspR, transcriptional repressor of DnaK operon
	gene493	0.581631	Clustering-based subsystems	Amino acid regulated cytosolic protein
	gene3816	0.580835	Peripheral pathways for catabolism of aromatic compounds	Putative phthalate 4,5-dioxygenase oxygenase subunit (OhpA2)
	gene833	0.579322	Electron donating reactions	Carbon monoxide dehydrogenase form I, large chain( EC:1.2.99.2 )
	gene4967	0.574258	Monosaccharides	Xylose oligosaccharides ABC transporter, ATP-binding protein 1
	gene4601	0.572523	Carbohydrates	Transcriptional repressor UidR
	gene703	0.567849	Peripheral pathways for catabolism of aromatic compounds	Benzoate 1,2-dioxygenase beta subunit (EC 1.14.12.10)
	gene964	0.564935	Proteolytic pathway	Coagulation factor VIII
	gene386	0.560931	Tetrapyrroles	Aerobic cobaltochelatase CobS subunit (EC 6.6.1.2)
	gene146	0.556002	Fermentation	3-hydroxybutyryl-CoA epimerase (EC 5.1.2.3)
	gene2031	0.555381	Heat shock	Heat shock protein GrpE
	gene3134	0.554189	Protein export?	peptidoglycan lytic protein P45
	gene1447	0.548055	Di- and oligosaccharides	Endo-beta-1,3-1,4 glucanase (Licheninase) (EC 3.2.1.73)
	gene1985	0.546086	Carbohydrates	Glycosyl transferase, family 2
	gene1534	0.545676	Nitrogen Metabolism	Ferredoxin--nitrite reductase (EC 1.7.7.1)
	gene724	0.544246	Osmotic stress	Beta-(1-->2)glucan export ATP-binding/permease protein NdvA (EC 3.6.3.42)
	gene4869	0.542113	Arginine; urea cycle, polyamines	Urea ABC transporter, permease protein UrtB
	gene3729	0.538214	Clustering-based subsystems	Putative antibiotic transport-associated protein
	gene3718	0.537272	Regulation and Cell signaling	Purine cyclase-related protein
	gene2389	0.533803	Peripheral pathways for catabolism of aromatic compounds	Large subunit naph/bph dioxygenase
	gene20	0.529362	Electron donating reactions	[NiFe] hydrogenase metallocenter assembly protein HypC
	gene961	0.529024	Electron donating reactions	CO dehydrogenases maturation factor, CoxF family
	gene3672	0.524476	RNA processing and modification	Protein with similarity to RtcB
	gene963	0.523839	Proteolytic pathway	Coagulation factor V
	gene4635	0.523196	Electron accepting reactions	Transport ATP-binding protein CydCD
	gene4249	0.521503	Monosaccharides	Sorbitol-6-phosphate 2-dehydrogenase (EC 1.1.1.140)
	gene4441	0.519906	Respiration	Tetrachloroethene reductive dehalogenase PceA (EC 1.97.1.8)
	gene4223	0.516706	Plant-Prokaryote DOE project	Similar to non-heme chloroperoxidase
	gene929	0.512213	Light-harvesting complexes	Chlorosome protein I, 2Fe-2S ferredoxin
	gene2185	0.508889	Carbohydrates	Hypothetical sugar ABC transporter, solute-binding protein UgtE
	gene545	0.506356	Miscellaneous	Archease
	gene4258	0.503519	Clustering-based subsystems	Spore coat protein A
	gene4652	0.499565	Di- and oligosaccharides	Trehalose synthase, nucleoside diphosphate glucose dependent
	gene2656	0.497122	Resistance to antibiotics and toxic compounds	Metal-dependent hydrolases of the beta-lactamase superfamily II
	gene4500	0.497021	Membrane Transport	TolA protein
	gene1052	0.493267	Bacteriocins, ribosomally synthesized antibacterial peptides	Conserved uncharacterized protein CreA
	gene2255	0.491433	Pyruvate kinase associated cluster	InterPro IPR001440 COGs COG0457
	gene3045	0.487899	Tetrapyrroles	Optional hypothetical component of the B12 transporter BtuN
	gene1970	0.484273	Selenoproteins	Glycine reductase component B gamma subunit (EC 1.21.4.2)
	gene4248	0.484218	Monosaccharides	Sorbitol operon transcription regulator
	gene2136	0.4812	Plant-Prokaryote DOE project	Hydroxyethylthiazole kinase (EC 2.7.1.50)
	gene4250	0.474741	Adhesion	Sortase
	gene2306	0.474073	DNA repair	Ku domain protein
	gene910	0.472342	Protein folding	Chaperone protein HtpG
	gene2416	0.471636	Fatty Acids, Lipids, and Isoprenoids	Lipid carrier protein IgrF
	gene22	0.471427	Electron donating reactions	[NiFe] hydrogenase metallocenter assembly protein HypE
	gene1093	0.470134	Transcription	Cyanobacteria-specific RpoD-like sigma factor, type-12
	gene4054	0.469492	Transcription	RNA polymerase principal sigma factor HrdC
	gene4394	0.469283	Organic sulfur assimilation	sulfonate monooxygenase
	gene1460	0.467944	Central carbohydrate metabolism	Enoyl-CoA hydratase [branched-chain amino acid degradation] (EC 4.2.1.17)
	gene4990	0.467117	Miscellaneous	YpfJ protein, zinc metalloprotease superfamily
	gene1000	0.462452	Quinone cofactors	Coenzyme PQQ synthesis protein B
	gene4409	0.462296	Oxidative stress	superoxide dismutase [Fe-Zn] (EC 1.15.1.1)
	gene4330	0.460837	Dormancy and Sporulation	Stage V sporulation protein required for dehydratation of the spore core and assembly of the coat (SpoVS)
	gene4779	0.460087	Quinone cofactors	Ubiquinone/menaquinone biosynthesis methyltransferase UbiE (EC 2.1.1.-)
	gene2718	0.459018	Probably GTP or GMP signaling related	Mll7752 protein
	gene4427	0.454974	Organic acids	TcuA: flavoprotein used to oxidize tricarballylate to cis-aconitate
	gene906	0.453029	Heat shock	Chaperone protein DnaJ
	gene1514	0.451562	Biosynthesis of galactoglycans and related lipopolysacharides	Exopolysaccharide production protein ExoQ
	gene1573	0.448612	Cell Division	FIG001960: FtsZ-interacting protein related to cell division
	gene1616	0.447741	Gram-Negative cell wall components	FIG043197: Inositol monophosphatase family protein
	gene996	0.447327	Electron accepting reactions	Coenzyme F420-dependent oxidoreductase
	gene3925	0.444049	Cell Wall and Capsule	Rare lipoprotein A precursor
	gene3420	0.440305	Potassium metabolism	Potassium-transporting ATPase A chain (EC 3.6.3.12) (TC 3.A.3.7.1)
	gene1021	0.439184	RNA processing and modification	COG2078: Uncharacterized ACR
	gene2966	0.43802	Nitrogen Metabolism	Nitrite reductase [NAD(P)H] small subunit (EC 1.7.1.4)
	gene4653	0.437594	Di- and oligosaccharides	Trehalose-6-phosphate hydrolase (EC 3.2.1.93)
	gene1929	0.431462	Detoxification	Glutathione-dependent formaldehyde-activating enzyme (EC 4.4.1.22)
	gene2403	0.431144	Tetrapyrroles	Light-dependent protochlorophyllide reductase (EC 1.3.1.33)
	gene507	0.429866	Nitrogen Metabolism	ammonium/methylammonium permease
	gene1973	0.429702	Selenoproteins	Glycine/sarcosine/betaine reductase component C chain 1
	gene634	0.429677	DNA repair	ATP-dependent DNA ligase (EC 6.5.1.1) clustered with Ku protein, LigD
	gene3147	0.428148	Purines	Periplasmic aromatic aldehyde oxidoreductase, FAD binding subunit YagS
	gene494	0.427559	Aromatic amino acids and derivatives	Amino acid-binding ACT
	gene425	0.423886	Organic sulfur assimilation	Alkanesulfonate monooxygenase (EC 1.14.14.5)
	gene199	0.422827	Peripheral pathways for catabolism of aromatic compounds	4-hydroxycinnamoyl CoA hydratase/lyase (Enoyl-CoA hydratase/lyase) (EC 4.2.1.17)
	gene2947	0.421597	Nitrogen Metabolism	Nitrate ABC transporter, ATP-binding protein
	gene1835	0.418595	Regulation and Cell signaling	GltC, transcription activator of glutamate synthase operon
	gene1635	0.417457	Putative GGDEF domain protein related to agglutinin secretion	FIGfam020323
	gene2743	0.416379	Carbohydrates	Monooxygenase component A
	gene1366	0.413766	DNA replication	DNA topoisomerase IB (poxvirus type) (EC 5.99.1.2)
	gene4428	0.413146	Organic acids	TcuB: works with TcuA to oxidize tricarballylate to cis-aconitate
	gene3788	0.410982	Putative Isoquinoline 1-oxidoreductase subunit	Putative Isoquinoline 1-oxidoreductase subunit, Mll3835 protein
	gene1050	0.410312	Branched-chain amino acids	conserved protein associated with acetyl-CoA C-acyltransferase
	gene2659	0.409069	Clustering-based subsystems	Metallo-beta-lactamase superfamily protein PA0057
	gene1383	0.408663	Regulation and Cell signaling	DNA-binding response regulator ChvI
	gene1051	0.408308	Fatty Acids, Lipids, and Isoprenoids	Conserved protein IgrD
	gene154	0.405407	Lysine, threonine, methionine, and cysteine	3-keto-5-aminohexanoate cleavage enzyme
	gene19	0.40501	Electron donating reactions	[Ni/Fe] hydrogenase, group 1, small subunit
	gene156	0.404687	Branched-chain amino acids	3-ketoacyl-CoA thiolase [isoleucine degradation] (EC 2.3.1.16)
	gene4685	0.404171	Cell Wall and Capsule	tRNA-dependent lipid II--amino acid ligase
	gene3148	0.403823	Cofactors, Vitamins, Prosthetic Groups, Pigments	Periplasmic aromatic aldehyde oxidoreductase, iron-sulfur subunit YagT
	gene3149	0.403565	Cofactors, Vitamins, Prosthetic Groups, Pigments	Periplasmic aromatic aldehyde oxidoreductase, molybdenum binding subunit YagR
	gene290	0.402493	Inorganic sulfur assimilation	ABC-type probable sulfate transporter, periplasmic binding protein
	gene4259	0.401864	Dormancy and Sporulation	Spore cortex-lytic enzyme, lytic transglycosylase SleB
	gene898	0.400692	Regulation and Cell signaling	Cell envelope-associated transcriptional attenuator LytR-CpsA-Psr, subfamily A1 (as in PMID19099556)
	gene4677	0.400555	RNA processing and modification	tRNA nucleotidyltransferase, CC-adding (EC 2.7.7.21)
	gene2001	0.400544	Nitrogen Metabolism	Glyoxylate carboligase (EC 4.1.1.47)
	gene506	0.398645	Nitrogen Metabolism	Ammonium transporter family
	gene1896	0.397359	Cell Wall and Capsule	Glutamine synthetase type I (EC 6.3.1.2)
	gene4412	0.395917	Oxidative stress	Superoxide dismutase [Mn/Fe] (EC 1.15.1.1)
	gene1007	0.39286	Membrane Transport	COG0523: Putative GTPases (G3E family)
	gene691	0.392513	Tetrapyrroles	Bacteriochlorophyllide c C8 methyltransefase BchQ
	gene4270	0.388224	Dormancy and Sporulation	SpoVS-related protein, type 5
	gene3489	0.383921	Pyrimidines	Predicted monooxygenase RutA in novel pyrimidine catabolism pathway
	gene2267	0.383657	Oxidative stress	Iron-responsive regulator Irr
	gene4408	0.38219	Oxidative stress	Superoxide dismutase [Cu-Zn] precursor (EC 1.15.1.1)
	gene2172	0.379897	Central carbohydrate metabolism	hypothetical protein that often co-occurs with aconitase
	gene4659	0.379701	Electron accepting reactions	Trimethylamine-N-oxide reductase (EC 1.6.6.9)
	gene24	0.378698	Electron donating reactions	[NiFe] hydrogenase nickel incorporation protein HypA
	gene3389	0.378355	Electron accepting reactions	Polysulfide reductase, subunit C, putative
	gene1068	0.377292	Tetrapyrroles	Coproporphyrinogen III oxidase, oxygen-independent (EC 1.3.99.22), divergent, putative 2
	gene3378	0.376894	Resistance to antibiotics and toxic compounds	Polymyxin transporter PmxC
	gene2577	0.375146	Di- and oligosaccharides	Malto-oligosyltrehalose trehalohydrolase (EC 3.2.1.141)
	gene3444	0.374139	Di- and oligosaccharides	Predicted beta-glucoside-regulated ABC transport system, sugar binding component, COG1653
	gene860	0.370296	Folate and pterines	Catalyzes the cleavage of p-aminobenzoyl-glutamate to p-aminobenzoate and glutamate, subunit B
	gene2788	0.370175	Oxidative stress	Mycothiol S-conjugate amidase Mca
	gene3421	0.369948	Potassium metabolism	Potassium-transporting ATPase B chain (EC 3.6.3.12) (TC 3.A.3.7.1)
	gene2065	0.369915	Isoprenoids	Heptaprenyl diphosphate synthase component I (EC 2.5.1.30)
	gene1090	0.36891	Nitrogen Metabolism	Cyanate hydratase (EC 4.2.1.104)
	gene861	0.368281	Metabolism of central aromatic intermediates	Catechol 1,2-dioxygenase (EC 1.13.11.1)
	gene3344	0.366391	Clustering-based subsystems	Pirin-like protein YhaK
	gene4354	0.366066	Central carbohydrate metabolism	Succinyl-CoA ligase [ADP-forming] beta chain (EC 6.2.1.5)
	gene463	0.365104	NA	Alpha-glucoside transport ATP-binding protein AglK
	gene632	0.364442	DNA repair	ATP-dependent DNA helicase, RecQ family
	gene958	0.363675	Protein folding	ClpB protein
	gene2967	0.362759	Nitrogen Metabolism	Nitrite reductase accessory protein NirV
	gene1533	0.361922	Inorganic sulfur assimilation	Ferredoxin--NADP(+) reductase, actinobacterial (eukaryote-like) type (EC 1.18.1.2)
	gene3151	0.36118	Di- and oligosaccharides	Periplasmic beta-glucosidase (EC 3.2.1.21)
	gene1291	0.360978	Central carbohydrate metabolism	Dihydrolipoamide dehydrogenase of acetoin dehydrogenase (EC 1.8.1.4)
	gene21	0.360558	Electron donating reactions	[NiFe] hydrogenase metallocenter assembly protein HypD
	gene3896	0.359516	Central carbohydrate metabolism	Pyruvate decarboxylase (EC 4.1.1.1)
	gene2144	0.357448	Cofactors, Vitamins, Prosthetic Groups, Pigments	Hydroxymethylpyrimidine ABC transporter, transmembrane component
	gene1263	0.355584	Central carbohydrate metabolism	DHA-specific EI component
	gene2111	0.354355	Membrane Transport	HoxN/HupN/NixA family nickel/cobalt transporter
	gene3274	0.352614	Membrane Transport	Phosphoglycerate transport system transcriptional regulatory protein PgtA
	gene3565	0.351607	Resistance to antibiotics and toxic compounds	Probable RND efflux membrane fusion protein
	gene1905	0.350523	Protein biosynthesis	Glutamyl-tRNA(Gln) amidotransferase subunit A (EC 6.3.5.7)
	gene4251	0.350106	Iron acquisition and metabolism	Sortase A, LPXTG specific
	gene1327	0.349709	Regulation and Cell signaling	Dna binding response regulator PrrA (RegA)
	gene4834	0.349262	Gram-Negative cell wall components	Uncharacterized protein, Bsl7517 homolog
	gene1364	0.349257	Clustering-based subsystems	DNA topoisomerase I (EC 5.99.1.2)
	gene3679	0.349112	Membrane Transport	Protein-L-isoaspartate O-methyltransferase (EC 2.1.1.77)
	gene1412	0.348606	Protein folding	DnaJ-class molecular chaperone CbpA
	gene489	0.347833	NAD and NADP	Amidases related to nicotinamidase
	gene936	0.347171	Aromatic amino acids and derivatives	Chorismate mutase II (EC 5.4.99.5)
	gene3118	0.346615	Dormancy and Sporulation	Penicillin-binding protein DacC
	gene582	0.345412	Organic sulfur assimilation	Arylsulfatase (EC 3.1.6.1)
	gene4970	0.342602	Monosaccharides	Xylose oligosaccharides ABC transporter, sugar-binding protein
	gene1718	0.342298	Respiration	Formate dehydrogenase O alpha subunit (EC 1.2.1.2)
	gene3443	0.340351	Di- and oligosaccharides	Predicted beta-glucoside-regulated ABC transport system, permease component 2, COG0395
	gene777	0.339798	Peripheral pathways for catabolism of aromatic compounds	Biphenyl-2,3-diol 1,2-dioxygenase (EC 1.13.11.39)
	gene4913	0.33875	Electron accepting reactions	Vanillate O-demethylase oxidoreductase (EC 1.14.13.-)
	gene1619	0.336212	Sulfatases and sulfatase modifying factor 1 (and a hypothetical)	FIG068086: hypothetical protein
	gene2987	0.336075	Protein export?	NLP/P60 family protein
	gene3116	0.335604	Cell Division and Cell Cycle	Penicillin-binding protein 1A/1B (PBP1)
	gene3359	0.335065	Gram-Positive cell wall components	Poly(glycerol-phosphate) alpha-glucosyltransferase (EC 2.4.1.52)
	gene3957	0.334683	Membrane Transport	Response regulator CitB of citrate metabolism
	gene4407	0.33431	Oxidative stress	Superoxide dismutase [Cu-Zn] (EC 1.15.1.1)
	gene4959	0.329796	Monosaccharides	Xylonate dehydratase (EC 4.2.1.82)
	gene4721	0.329678	Resistance to antibiotics and toxic compounds	Two-component response regulator VncR
	gene3656	0.325795	Gram-Negative cell wall components	Protein of unknown function DUF374
	gene4993	0.322565	Isoprenoids	Zeaxanthin glucosyl transferase
	gene2207	0.322266	Aromatic amino acids and derivatives	Indoleacetamide hydrolase (EC 3.5.1.-)
	gene2364	0.315327	Monosaccharides	L-rhamnose operon transcriptional activator RhaR
	gene989	0.314267	Tetrapyrroles	CobN component of cobalt chelatase involved in B12 biosynthesis
	gene4082	0.309799	Resistance to antibiotics and toxic compounds	RND efflux system, membrane fusion protein CmeA
	gene948	0.309777	Cell Division and Cell Cycle	Circadian clock protein KaiC
	gene1306	0.309224	Phospholipids	Dihydroxyacetone kinase family protein
	gene472	0.308004	Monosaccharides	Alpha-mannosidase (EC 3.2.1.24)
	gene3251	0.307498	Phospholipids	Phosphatidylglycerophosphatase B (EC 3.1.3.27)
	gene4395	0.305643	Coenzyme M	Sulfopyruvate decarboxylase - alpha subunit (EC 4.1.1.79)
	gene722	0.305486	Peripheral pathways for catabolism of aromatic compounds	Benzoylformate decarboxylase (EC 4.1.1.7)
	gene3422	0.302675	Potassium metabolism	Potassium-transporting ATPase C chain (EC 3.6.3.12) (TC 3.A.3.7.1)
	gene3015	0.300957	Protein degradation	Nucleotide excision repair protein, with UvrB/UvrC motif
	gene2795	0.300182	Aminosugars	N-Acetyl-D-glucosamine ABC transport system, permease protein 1
	gene4396	0.299401	Coenzyme M	Sulfopyruvate decarboxylase - beta subunit (EC 4.1.1.79)
	gene4912	0.297812	Resistance to antibiotics and toxic compounds	Vancomycin response regulator VanR
	gene2762	0.295956	Metabolism of central aromatic intermediates	Muconolactone isomerase (EC 5.3.3.4),putative
	gene603	0.294974	Histidine Metabolism	ATP phosphoribosyltransferase (EC 2.4.2.17)
	gene3265	0.293475	Central carbohydrate metabolism	Phosphoenolpyruvate-dihydroxyacetone phosphotransferase (EC 2.7.1.121), dihydroxyacetone binding subunit DhaK
	gene832	0.293038	Electron donating reactions	Carbon monoxide dehydrogenase F protein
	gene621	0.292438	Protein degradation	ATP-dependent Clp protease, ATP-binding subunit ClpC
	gene467	0.291796	Organic sulfur assimilation	Alpha-ketoglutarate-dependent taurine dioxygenase (EC 1.14.11.17)
	gene2032	0.290216	Heat shock	Heat-inducible transcription repressor HrcA
	gene110	0.288872	Peripheral pathways for catabolism of aromatic compounds	2,3-dihydroxybiphenyl 1,2-dioxygenase
	gene262	0.287278	NA	ABC alpha-glucoside transporter, inner membrane subunit AglF
	gene4651	0.285356	Di- and oligosaccharides	Trehalose synthase (EC 5.4.99.16)
	gene4400	0.282634	Sulfur Metabolism	Sulfur oxidation molybdopterin C protein
	gene931	0.282247	Osmotic stress	Choline binding protein A
	gene516	0.281346	Electron donating reactions	Anaerobic glycerol-3-phosphate dehydrogenase subunit C (EC 1.1.5.3)
	gene4113	0.280972	Detoxification	S-formylglutathione hydrolase (EC 3.1.2.12)
	gene4192	0.280916	Capsular and extracellular polysacchrides	Sialic acid transporter (permease) NanT
	gene633	0.280283	DNA repair	ATP-dependent DNA ligase (EC 6.5.1.1)
	gene3398	0.279311	Monosaccharides	Possible alpha-xyloside ABC transporter, permease component
	gene3031	0.27913	Di- and oligosaccharides	Oligo-1,6-glucosidase (EC 3.2.1.10)
	gene450	0.276521	Di- and oligosaccharides	Alpha-amylase (EC 3.2.1.1)
	gene1766	0.273554	Electron donating reactions	Fumarate reductase flavoprotein subunit (EC 1.3.99.1)
	gene1312	0.273387	Sulfur Metabolism	Dimethylsulfoniopropionate (DMSP) acyl CoA transferase DddD
	gene1841	0.27281	Di- and oligosaccharides	Glucoamylase (EC 3.2.1.3)
	gene2234	0.272578	Sugar alcohols	Inositol oxygenase (EC 1.13.99.1)
	gene4815	0.270768	Oxidative stress	Uncharacterized monothiol glutaredoxin ycf64-like
	gene4926	0.267178	Tetrapyrroles	Vitamin B12 ABC transporter, B12-binding component BtuF
	gene4122	0.266204	Oxidative stress	SAM-dependent methyltransferase 2, in cluster with Hydroxyacylglutathione hydrolase (EC 3.1.2.6)
	gene1244	0.265612	Protein degradation	Deblocking aminopeptidase (EC 3.4.11.-)
	gene2433	0.264553	Lysine, threonine, methionine, and cysteine	LL-diaminopimelate aminotransferase, predicted alternative
	gene4720	0.263347	Iron acquisition and metabolism	Two-component response regulator SA14-24
	gene251	0.263172	Central carbohydrate metabolism	6-phosphogluconolactonase (EC 3.1.1.31)
	gene950	0.261348	Cell Division and Cell Cycle	Circadian oscillation regulator KaiB
	gene4908	0.261229	Alanine, serine, and glycine	Valine--pyruvate aminotransferase (EC 2.6.1.66)
	gene1345	0.260589	Recombination related cluster	DNA polymerase X family
	gene4355	0.260076	Clustering-based subsystems	Succinyl-CoA synthetase, alpha subunit-related enzymes
	gene2600	0.258905	Monosaccharides	Mannonate dehydratase (EC 4.2.1.8)
	gene1910	0.258533	Oxidative stress	Glutaredoxin
	gene2739	0.25787	Metabolism of Aromatic Compounds	Monoamine oxidase (1.4.3.4)
	gene2730	0.256874	Cofactors, Vitamins, Prosthetic Groups, Pigments	Molybdopterin biosynthesis enzyme
	gene644	0.256211	Protein degradation	ATP-dependent protease La (EC 3.4.21.53) Type I
	gene4973	0.255387	Fermentation	Xylulose-5-phosphate phosphoketolase (EC 4.1.2.9)
	gene501	0.254591	Protein degradation	Aminopeptidase C (EC 3.4.22.40)
	gene3770	0.254163	Organic sulfur assimilation	Putative glutathione transporter,solute-binding component
	gene3960	0.253731	Nitrogen Metabolism	Response regulator NasT
	gene4654	0.251349	Di- and oligosaccharides	Trehalose-6-phosphate phosphatase (EC 3.1.3.12)
	gene4835	0.250579	Protein degradation	Uncharacterized protein, similar to the N-terminal domain of Lon protease
	gene3660	0.250541	Pyruvate kinase associated cluster	protein of unknown function DUF882
	gene2938	0.249791	Oxidative stress	Nicotinamidase (EC 3.5.1.19)
	gene478	0.247815	Di- and oligosaccharides	Alpha,alpha-trehalose-phosphate synthase [UDP-forming] (EC 2.4.1.15)
	gene3647	0.247566	Protein export?	Protein export cytoplasm protein SecA ATPase RNA helicase (TC 3.A.5.1.1)
	gene4688	0.247398	RNA processing and modification	tRNA-guanine transglycosylase (EC 2.4.2.29)
	gene2744	0.245704	Carbohydrates	Monooxygenase component C
	gene3741	0.245006	Nitrogen Metabolism	putative cytochrome P450 hydroxylase
	gene155	0.244257	Branched-chain amino acids	3-ketoacyl-CoA thiolase (EC 2.3.1.16)
	gene4142	0.244016	Regulation and Cell signaling	Sensor histidine kinase ChvG (EC 2.7.3.-)
	gene4104	0.243577	Detoxification	S-(hydroxymethyl)glutathione dehydrogenase (EC 1.1.1.284)
	gene2297	0.240289	Metabolism of central aromatic intermediates	Isoquinoline 1-oxidoreductase alpha subunit (EC 1.3.99.16)
	gene1986	0.239805	Biosynthesis of galactoglycans and related lipopolysacharides	Glycosyl transferase, group 1
	gene4520	0.239228	Transcription	Transcription elongation factor GreA
	gene3546	0.238789	Clustering-based subsystems	Probable carboxyvinyl-carboxyphosphonate phosphorylmutase (EC 2.7.8.23)
	gene1120	0.236759	Alanine, serine, and glycine	Cysteine desulfurase (EC 2.8.1.7), SufS subfamily
	gene1013	0.236446	RNA processing and modification	COG1355, Predicted dioxygenase
	gene12	0.235556	Branched-chain amino acids	(R)-citramalate synthase (EC 2.3.1.182)
	gene2657	0.235484	Resistance to antibiotics and toxic compounds	Metal-dependent hydrolases of the beta-lactamase superfamily III
	gene1998	0.23523	Protein biosynthesis	Glycyl-tRNA synthetase (EC 6.1.1.14)
	gene3919	0.234875	Miscellaneous	Quinone oxidoreductase (EC 1.6.5.5)
	gene3256	0.234579	Miscellaneous	Phosphocarrier protein kinase/phosphorylase, nitrogen regulation associated
	gene2231	0.234271	Purines	Inosine-5'-monophosphate dehydrogenase (EC 1.1.1.205)
	gene313	0.233919	Central carbohydrate metabolism	Acetoin dehydrogenase E1 component alpha-subunit (EC 1.2.4.-)
	gene3047	0.233727	Oxidative stress	Organic hydroperoxide resistance protein
	gene4988	0.232906	Clustering-based subsystems	YlxP-like protein
	gene2341	0.231992	Monosaccharides	L-fuconolactone hydrolase
	gene3234	0.231306	Phosphorus Metabolism	Phosphate ABC transporter, periplasmic phosphate-binding protein PstS (TC 3.A.1.7.1)
	gene2594	0.228714	Oxidative stress	Manganese superoxide dismutase (EC 1.15.1.1)
	gene3829	0.228705	Miscellaneous	Putative stomatin/prohibitin-family membrane protease subunit aq_911
	gene1631	0.22861	Clustering-based subsystems	FIG146085: 3'-to-5' oligoribonuclease A, Bacillus type
	gene4452	0.22848	Plant-Prokaryote DOE project	Thiamin biosynthesis protein ThiC
	gene1434	0.228319	Electron accepting reactions	Electron transfer flavoprotein-ubiquinone oxidoreductase (EC 1.5.5.1)
	gene4941	0.227367	Purines	Xanthine dehydrogenase iron-sulfur subunit (EC 1.17.1.4)
	gene635	0.226369	DNA repair	ATP-dependent DNA ligase (EC 6.5.1.1) LigC
	gene2302	0.225648	Potassium metabolism	Kef-type K+ transport systems (NAD-binding component fused to domain related to exopolyphosphatase)
	gene4410	0.225214	Oxidative stress	Superoxide dismutase [Fe] (EC 1.15.1.1)
	gene2298	0.224832	Metabolism of central aromatic intermediates	Isoquinoline 1-oxidoreductase beta subunit (EC 1.3.99.16)
	gene2650	0.224006	Resistance to antibiotics and toxic compounds	Mercuric ion reductase (EC 1.16.1.1)
	gene339	0.222582	Resistance to antibiotics and toxic compounds	Acriflavin resistance protein
	gene2244	0.220408	Bacteriophage integration/excision/lysogeny	Integrase
	gene458	0.219814	Sulfur Metabolism	Alpha-galactosidase precursor (EC 3.2.1.22)
	gene642	0.219589	Protein degradation	ATP-dependent protease HslV (EC 3.4.25.-)
	gene2305	0.218446	Clustering-based subsystems	KH domain RNA binding protein YlqC
	gene3123	0.218267	Resistance to antibiotics and toxic compounds	Peptidase M48, Ste24p precursor
	gene4056	0.217571	Oxidative stress	RNA polymerase sigma factor
	gene4712	0.217495	Clustering-based subsystems	Two component transcriptional regulator VraR
	gene270	0.217009	Respiration	ABC transporter involved in cytochrome c biogenesis, CcmB subunit
	gene3153	0.215987	Folate and pterines	Periplasmic molybdate-binding domain
	gene1259	0.215223	Monosaccharides	Deoxyribose-phosphate aldolase (EC 4.1.2.4)
	gene2833	0.214771	Nucleosides and Nucleotides	N-methylhydantoinase A (EC 3.5.2.14)
	gene565	0.214642	Arginine; urea cycle, polyamines	Argininosuccinate synthase (EC 6.3.4.5)
	gene3600	0.21439	One-carbon Metabolism	Propionyl-CoA carboxylase beta chain (EC 6.4.1.3)
	gene3229	0.214193	Phosphorus Metabolism	PhnB protein
	gene2799	0.213443	Arginine; urea cycle, polyamines	N-acetyl-gamma-glutamyl-phosphate reductase (EC 1.2.1.38)
	gene244	0.213405	Clustering-based subsystems	50S ribosomal protein acetyltransferase
	gene1990	0.212378	Biosynthesis of galactoglycans and related lipopolysacharides	Glycosyltransferase
	gene2094	0.212188	Histidine Metabolism	Histidinol-phosphatase [alternative form] (EC 3.1.3.15)
	gene1402	0.21202	Putative asociate of RNA polymerase sigma-54 factor rpoN	DNA-directed RNA polymerase specialized sigma subunit, sigma24-like
	gene1706	0.211981	Protein folding	Foldase protein PrsA precursor (EC 5.2.1.8)
	gene2546	0.211754	Protein biosynthesis	Lysyl-tRNA synthetase (class I) (EC 6.1.1.6)
	gene1226	0.211591	Nucleosides and Nucleotides	D-hydantoinase (EC 3.5.2.2)
	gene922	0.211489	Aminosugars	Chitin catabolic cascade sensor histidine kinase ChiS
	gene4994	0.210112	Membrane Transport	Zinc ABC transporter, ATP-binding protein ZnuC
	gene2307	0.209725	Potassium metabolism	Kup system potassium uptake protein
	gene3959	0.207603	Bacteriocins, ribosomally synthesized antibacterial peptides	Response regulator LiaR
	gene476	0.205782	Tetrapyrroles	Alpha-ribazole-5'-phosphate phosphatase (EC 3.1.3.73)
	gene2143	0.205638	Plant-Prokaryote DOE project	Hydroxymethylpyrimidine ABC transporter, substrate-binding component
	gene4542	0.204925	Di- and oligosaccharides	Transcriptional activator of maltose regulon, MalT
	gene2823	0.204217	Quorum sensing and biofilm formation	N-acyl homoserine lactone hydrolase
	gene4454	0.199337	Folate and pterines	Thiamin-phosphate pyrophosphorylase (EC 2.5.1.3)
	gene361	0.19896	Purines	Adenine deaminase (EC 3.5.4.2)
	gene1977	0.197832	Polysaccharides	Glycogen phosphorylase (EC 2.4.1.1)
	gene54	0.196462	Organic acids	2-dehydro-3-deoxyglucarate aldolase (EC 4.1.2.20)
	gene3756	0.195541	Polysaccharides	putative esterase
	gene284	0.194514	Cytochrome biogenesis	ABC-type multidrug transport system, permease component
	gene3681	0.194443	Metabolism of central aromatic intermediates	Protocatechuate 3,4-dioxygenase beta chain (EC 1.13.11.3)
	gene3906	0.194223	Central carbohydrate metabolism	Pyruvate,phosphate dikinase (EC 2.7.9.1)
	gene3122	0.192846	Clustering-based subsystems	Peptidase M23B precursor
	gene4621	0.192552	Protein biosynthesis	Translation elongation factor Ts
	gene3227	0.192147	Peripheral pathways for catabolism of aromatic compounds	Phenylpropionate dioxygenase and related ring-hydroxylating dioxygenases, large terminal subunit
	gene2142	0.192144	Cofactors, Vitamins, Prosthetic Groups, Pigments	Hydroxymethylpyrimidine ABC transporter, ATPase component
	gene557	0.191962	Arginine; urea cycle, polyamines	Arginine pathway regulatory protein ArgR, repressor of arg regulon
	gene3130	0.191926	Protein processing and modification	Peptide methionine sulfoxide reductase MsrB (EC 1.8.4.12)
	gene638	0.191447	Protein degradation	ATP-dependent hsl protease ATP-binding subunit HslU
	gene149	0.191208	Branched-chain amino acids	3-hydroxyisobutyrate dehydrogenase (EC 1.1.1.31)
	gene4617	0.191007	Protein biosynthesis	Translation elongation factor G-related protein
	gene773	0.190676	Biotin	Biotin synthesis protein bioH
	gene2797	0.190495	Aminosugars	N-Acetyl-D-glucosamine ABC transport system, sugar-binding protein
	gene1853	0.189464	Central carbohydrate metabolism	Gluconolactonase (EC 3.1.1.17)
	gene3989	0.189052	RNA processing and modification	Ribonuclease Z (EC 3.1.26.11)
	gene3769	0.188508	Organic sulfur assimilation	Putative glutathione transporter, permease component
	gene432	0.18798	Oxidative stress	Alkyl hydroperoxide reductase subunit C-like protein
	gene203	0.187192	Folate and pterines	4-hydroxyphenylpyruvate dioxygenase (EC 1.13.11.27)
	gene4700	0.186302	Aromatic amino acids and derivatives	Tryptophan 2-monooxygenase (EC 1.13.12.3)
	gene4058	0.18435	Transcription	RNA polymerase sigma factor RpoD
	gene1318	0.183502	ABC transporters	Dipeptide transport system permease protein DppC (TC 3.A.1.5.2)
	gene3135	0.182591	Capsular and extracellular polysacchrides	Peptidoglycan N-acetylglucosamine deacetylase (EC 3.5.1.-)
	gene1710	0.181872	DNA repair	Formamidopyrimidine-DNA glycosylase (EC 3.2.2.23)
	gene504	0.181706	Protein degradation	Aminopeptidase YpdF (MP-, MA-, MS-, AP-, NP- specific)
	gene3807	0.181412	Miscellaneous	Putative oxidoreductase YncB
	gene166	0.181355	Metabolism of central aromatic intermediates	3-oxoadipate CoA-transferase subunit A (EC 2.8.3.6)
	gene2856	0.180299	Clustering-based subsystems	NAD-dependent epimerase/dehydratase
	gene4713	0.178524	Regulation and Cell signaling	Two-component nitrogen fixation transcriptional regulator FixJ
	gene4375	0.178131	Sulfatases and sulfatase modifying factor 1 (and a hypothetical)	Sulfatase modifying factor 1 precursor (C-alpha-formyglycine- generating enzyme 1)
	gene620	0.177271	Regulation and Cell signaling	ATP-dependent Clp protease proteolytic subunit (EC 3.4.21.92)
	gene4860	0.176071	Pyrimidines	Uracil phosphoribosyltransferase (EC 2.4.2.9)
	gene1566	0.175689	DNA recombination	FIG000859: hypothetical protein
	gene1285	0.175564	Folate and pterines	Dihydrofolate reductase (EC 1.5.1.3)
	gene4944	0.174665	Purines	Xanthine dehydrogenase, molybdenum binding subunit (EC 1.17.1.4)
	gene2776	0.174069	Cell Wall and Capsule	Multimodular transpeptidase-transglycosylase (EC 2.4.1.129) (EC 3.4.-.-)
	gene3431	0.173931	Aromatic amino acids and derivatives	Predicted 2-keto-4-pentenoate hydratase/2-oxohepta-3-ene-1,7-dioic acid hydratase
	gene1250	0.173573	Proline and 4-hydroxyproline	Delta-1-pyrroline-5-carboxylate dehydrogenase (EC 1.5.1.12)
	gene795	0.173317	Electron accepting reactions	Butyryl-CoA dehydrogenase (EC 1.3.99.2)
	gene424	0.172107	Phosphorus Metabolism	Alkaline phosphatase synthesis transcriptional regulatory protein PhoP
	gene799	0.169	Regulation and Cell signaling	C4-type zinc finger protein, DksA/TraR family
	gene4095	0.168808	Stress Response	RsbR, positive regulator of sigma-B
	gene1006	0.167569	Folate and pterines	COG0488: ATPase components of ABC transporters with duplicated ATPase domains
	gene161	0.167421	Fatty acids	3-oxoacyl-[acyl-carrier protein] reductase (EC 1.1.1.100)
	gene2109	0.167016	Lysine, threonine, methionine, and cysteine	Homoserine O-acetyltransferase (EC 2.3.1.31)
	gene3125	0.166947	Protein biosynthesis	Peptide chain release factor 1
	gene145	0.166902	Fermentation	3-hydroxybutyryl-CoA dehydrogenase (EC 1.1.1.157)
	gene1708	0.166881	Folate and pterines	Folylpolyglutamate synthase (EC 6.3.2.17)
	gene3241	0.166094	Phosphorus Metabolism	Phosphate transport ATP-binding protein PstB (TC 3.A.1.7.1)
	gene4518	0.165901	Clustering-based subsystems	Transcription accessory protein (S1 RNA-binding domain)
	gene2811	0.164929	Arginine; urea cycle, polyamines	N-acetylglutamate synthase (EC 2.3.1.1)
	gene3024	0.164649	Quinone cofactors	O-succinylbenzoate-CoA synthase (EC 4.2.1.-)
	gene2104	0.164486	Folate and pterines	Homogentisate 1,2-dioxygenase (EC 1.13.11.5)
	gene4477	0.164335	Branched-chain amino acids	Threonine dehydratase (EC 4.3.1.19)
	gene1599	0.163453	Plant-Prokaryote DOE project	FIG017823: ATPase, MoxR family
	gene1594	0.162815	Two related proteases	FIG006542: Phosphoesterase
	gene1246	0.162799	Detoxification	DedA protein
	gene314	0.16268	Central carbohydrate metabolism	Acetoin dehydrogenase E1 component beta-subunit (EC 1.2.4.-)
	gene29	0.162663	Pyridoxine	1-deoxy-D-xylulose 5-phosphate synthase (EC 2.2.1.7)
	gene2964	0.162503	Metabolism of Aromatic Compounds	Nitrilotriacetate monooxygenase component B (EC 1.14.13.-)
	gene897	0.161005	Clustering-based subsystems	Cell division trigger factor (EC 5.2.1.8)
	gene3129	0.160334	Protein processing and modification	Peptide methionine sulfoxide reductase MsrA (EC 1.8.4.11)
	gene1918	0.15847	Oxidative stress	Glutathione peroxidase (EC 1.11.1.9)
	gene3796	0.156615	Regulation and Cell signaling	Putative metal chaperone, involved in Zn homeostasis, GTPase of COG0523 family
	gene3315	0.155073	Purines	Phosphoribosylformylglycinamidine synthase, PurS subunit (EC 6.3.5.3)
	gene3062	0.153995	Potassium metabolism	Osmosensitive K+ channel histidine kinase KdpD (EC 2.7.3.-)
	gene1847	0.153759	Central carbohydrate metabolism	Gluconate dehydratase (EC 4.2.1.39)
	gene2790	0.153749	Sugar alcohols	Myo-inositol 2-dehydrogenase 1 (EC 1.1.1.18)
	gene4892	0.152924	Clustering-based subsystems	Uridylate kinase (EC 2.7.4.-)
	gene598	0.151316	Protein biosynthesis	Aspartyl-tRNA(Asn) amidotransferase subunit A (EC 6.3.5.6)
	gene4690	0.150613	RNA processing and modification	tRNA-i(6)A37 methylthiotransferase
	gene349	0.150273	Branched-chain amino acids	Acyl-CoA dehydrogenase, short-chain specific (EC 1.3.99.2)
	gene3242	0.150144	Phosphorus Metabolism	Phosphate transport regulator (distant homolog of PhoU)
	gene490	0.149709	Purines	Amidophosphoribosyltransferase (EC 2.4.2.14)
	gene847	0.149709	Clustering-based subsystems	Carboxyl-terminal protease (EC 3.4.21.102)
	gene309	0.149277	Branched-chain amino acids	Acetoacetyl-CoA synthetase (EC 6.2.1.16)
	gene163	0.148504	Fatty acids	3-oxoacyl-[acyl-carrier-protein] synthase, KASII (EC 2.3.1.41)
	gene731	0.147704	Di- and oligosaccharides	Beta-glucosidase (EC 3.2.1.21)
	gene4209	0.146862	Protein biosynthesis	Signal recognition particle, subunit Ffh SRP54 (TC 3.A.5.1.1)
	gene1496	0.144963	DNA repair	Excinuclease ABC subunit A
	gene4714	0.144901	Regulation and Cell signaling	Two-component oxygen-sensor histidine kinase FixL
	gene738	0.144681	Metabolism of central aromatic intermediates	Beta-ketoadipate enol-lactone hydrolase (EC 3.1.1.24)
	gene30	0.144338	Isoprenoid/cell wall biosynthesis: PREDICTED UNDECAPRENYL DIPHOSPHATE PHOSPHATASE	1-hydroxy-2-methyl-2-(E)-butenyl 4-diphosphate synthase (EC 1.17.7.1)
	gene1457	0.143976	Fatty acids	Enoyl-[acyl-carrier-protein] reductase [NADH] (EC 1.3.1.9)
	gene193	0.143709	Isoprenoids	4-hydroxy-3-methylbut-2-enyl diphosphate reductase (EC 1.17.1.2)
	gene744	0.143421	Resistance to antibiotics and toxic compounds	Beta-lactamase class C and other penicillin binding proteins
	gene2482	0.143249	Protein biosynthesis	LSU ribosomal protein L25p
	gene4778	0.140884	Quinone cofactors	Ubiquinone biosynthesis monooxygenase UbiB
	gene4675	0.140708	RNA processing and modification	tRNA nucleotidyltransferase (EC 2.7.7.21) (EC 2.7.7.25)
	gene3667	0.139691	RNA processing and modification	Protein RtcB
	gene4538	0.139687	Transcription	Transcription-repair coupling factor
	gene3038	0.137966	ABC transporters	Oligopeptide transport system permease protein OppC (TC 3.A.1.5.1)
	gene599	0.136535	Protein biosynthesis	Aspartyl-tRNA(Asn) amidotransferase subunit B (EC 6.3.5.6)
	gene564	0.136022	Arginine; urea cycle, polyamines	Argininosuccinate lyase (EC 4.3.2.1)
	gene933	0.135908	Osmotic stress	Choline-sulfatase (EC 3.1.6.6)
	gene4169	0.135772	Lysine, threonine, methionine, and cysteine	Serine acetyltransferase (EC 2.3.1.30)
	gene370	0.135743	Biotin	Adenosylmethionine-8-amino-7-oxononanoate aminotransferase (EC 2.6.1.62)
	gene333	0.134853	Arginine; urea cycle, polyamines	Acetylglutamate kinase (EC 2.7.2.8)
	gene2865	0.133963	Oxidative stress	NAD-dependent protein deacetylase of SIR2 family
	gene896	0.133953	Clustering-based subsystems	Cell division transporter, ATP-binding protein FtsE (TC 3.A.5.1.1)
	gene4487	0.132428	Pyrimidines	Thymidylate kinase (EC 2.7.4.9)
	gene985	0.131749	Resistance to antibiotics and toxic compounds	Cobalt-zinc-cadmium resistance protein
	gene2311	0.131446	NAD and NADP	Kynurenine formamidase, bacterial (EC 3.5.1.9)
	gene3308	0.129586	Purines	Phosphoribosylaminoimidazole-succinocarboxamide synthase (EC 6.3.2.6)
	gene4171	0.129413	Alanine, serine, and glycine	Serine hydroxymethyltransferase (EC 2.1.2.1)
	gene1459	0.127987	Fermentation	Enoyl-CoA hydratase (EC 4.2.1.17)
	gene1283	0.126718	Lysine, threonine, methionine, and cysteine	Dihydrodipicolinate synthase (EC 4.2.1.52)
	gene2444	0.126241	Alanine, serine, and glycine	Low-specificity L-threonine aldolase (EC 4.1.2.5)
	gene1754	0.123873	Central carbohydrate metabolism	Fructose-bisphosphate aldolase class I (EC 4.1.2.13)
	gene4492	0.122605	TldD cluster	TldD protein, part of proposed TldE/TldD proteolytic complex (PMID 12029038)
	gene248	0.122048	Monosaccharides	6-phosphofructokinase (EC 2.7.1.11)
	gene1196	0.117417	Pyridoxine	D-3-phosphoglycerate dehydrogenase (EC 1.1.1.95)
	gene595	0.117415	Lysine, threonine, methionine, and cysteine	Aspartate-semialdehyde dehydrogenase (EC 1.2.1.11)
	gene4773	0.114107	Protein biosynthesis	Tyrosyl-tRNA synthetase (EC 6.1.1.1)
	gene3037	0.113461	ABC transporters	Oligopeptide transport system permease protein OppB (TC 3.A.1.5.1)
	gene4470	0.113444	Respiration	Thiol:disulfide oxidoreductase related to ResA
	gene4036	0.113136	Protein biosynthesis	Ribosome recycling factor
	gene3559	0.112043	Phosphorus Metabolism	Probable low-affinity inorganic phosphate transporter
	gene4909	0.11175	Protein biosynthesis	Valyl-tRNA synthetase (EC 6.1.1.9)
	gene4673	0.110364	RNA processing and modification	tRNA dihydrouridine synthase B (EC 1.-.-.-)
	gene1335	0.110363	DNA replication	DNA polymerase I (EC 2.7.7.7)
	gene4173	0.107415	Stress Response	Serine phosphatase RsbU, regulator of sigma subunit
	gene329	0.107132	Fatty acids	Acetyl-coenzyme A carboxyl transferase beta chain (EC 6.4.1.2)
	gene1348	0.107006	DNA replication	DNA primase (EC 2.7.7.-)
	gene4206	0.105956	Protein processing and modification	Signal peptidase I (EC 3.4.21.89)
	gene4619	0.105554	Protein biosynthesis	Translation elongation factor P
	gene3225	0.102701	Protein biosynthesis	Phenylalanyl-tRNA synthetase alpha chain (EC 6.1.1.20)
	gene236	0.102303	Detoxification	5-nucleotidase SurE (EC 3.1.3.5)
	gene882	0.102049	Clustering-based subsystems	Cell division protein FtsH (EC 3.4.24.-)
	gene2293	0.0999669	Protein biosynthesis	Isoleucyl-tRNA synthetase (EC 6.1.1.5)
	gene2675	0.0979958	Protein biosynthesis	Methionyl-tRNA synthetase (EC 6.1.1.10)
	gene3380	0.0976452	Purines	Polyphosphate kinase (EC 2.7.4.1)
	gene1125	0.0922602	Protein biosynthesis	Cysteinyl-tRNA synthetase (EC 6.1.1.16)
	gene334	0.0907629	Arginine; urea cycle, polyamines	Acetylornithine aminotransferase (EC 2.6.1.11)
	gene28	0.0883729	Isoprenoid/cell wall biosynthesis: PREDICTED UNDECAPRENYL DIPHOSPHATE PHOSPHATASE	1-deoxy-D-xylulose 5-phosphate reductoisomerase (EC 1.1.1.267)
	gene2632	0.0834903	Isoprenoid/cell wall biosynthesis: PREDICTED UNDECAPRENYL DIPHOSPHATE PHOSPHATASE	Membrane-associated zinc metalloprotease
	gene1084	0.0768135	Pyrimidines	CTP synthase (EC 6.3.4.2)
	gene2990	0.0461322	NA	NO HIERARCHY
June	gene1338	-0.0695842	DNA replication	DNA polymerase III beta subunit (EC 2.7.7.7)
	gene1204	-0.0860143	Cell Wall and Capsule	D-alanyl-D-alanine carboxypeptidase (EC 3.4.16.4)
	gene4799	-0.094584	Cell Wall and Capsule	UDP-N-acetylmuramoylalanine--D-glutamate ligase (EC 6.3.2.9)
	gene254	-0.0998779	Riboflavin, FMN, FAD	6,7-dimethyl-8-ribityllumazine synthase (EC 2.5.1.9)
	gene3254	-0.102915	Cell Wall and Capsule	Phospho-N-acetylmuramoyl-pentapeptide-transferase (EC 2.7.8.13)
	gene2691	-0.117368	Branched-chain amino acids	Methylglutaconyl-CoA hydratase (EC 4.2.1.18)
	gene1337	-0.117433	Clustering-based subsystems	DNA polymerase III alpha subunit (EC 2.7.7.7)
	gene4800	-0.118827	Cell Wall and Capsule	UDP-N-acetylmuramoylalanyl-D-glutamate--2,6-diaminopimelate ligase (EC 6.3.2.13)
	gene2903	-0.12381	Electron donating reactions	NADH-ubiquinone oxidoreductase chain K (EC 1.6.5.3)
	gene4838	-0.128185	Biosynthesis of galactoglycans and related lipopolysacharides	Undecaprenyl-phosphate galactosephosphotransferase (EC 2.7.8.6)
	gene4794	-0.129963	Capsular and extracellular polysacchrides	UDP-N-acetylglucosamine 2-epimerase (EC 5.1.3.14)
	gene3947	-0.144976	DNA replication	Replicative DNA helicase (EC 3.6.1.-)
	gene1887	-0.145962	Nitrogen Metabolism	Glutamate-ammonia-ligase adenylyltransferase (EC 2.7.7.42)
	gene4234	-0.1483	DNA repair	Single-stranded-DNA-specific exonuclease RecJ (EC 3.1.-.-)
	gene4707	-0.150521	Respiration	tungsten-containing formate dehydrogenase beta subunit
	gene1333	-0.154773	DNA repair	DNA mismatch repair protein MutL
	gene2764	-0.154957	Resistance to antibiotics and toxic compounds	Multicopper oxidase
	gene2902	-0.156653	Electron donating reactions	NADH-ubiquinone oxidoreductase chain J (EC 1.6.5.3)
	gene4733	-0.160227	Regulation and Cell signaling	Two-component system response regulator QseB
	gene2904	-0.161796	Electron donating reactions	NADH-ubiquinone oxidoreductase chain L (EC 1.6.5.3)
	gene2784	-0.162538	Cell Wall and Capsule	Muramoyltetrapeptide carboxypeptidase (EC 3.4.17.13)
	gene4167	-0.163003	Cell Division and Cell Cycle	Septum site-determining protein MinD
	gene1922	-0.16725	Oxidative stress	Glutathione S-transferase family protein
	gene3314	-0.170261	Purines	Phosphoribosylformylglycinamidine synthase, glutamine amidotransferase subunit (EC 6.3.5.3)
	gene1279	-0.172502	Stress Response	diguanylate cyclase/phosphodiesterase (GGDEF & EAL domains) with PAS/PAC sensor(s)
	gene4797	-0.174003	Cell Wall and Capsule	UDP-N-acetylmuramate--alanine ligase (EC 6.3.2.8)
	gene2038	-0.174221	Respiration	Heme A synthase, cytochrome oxidase biogenesis protein Cox15-CtaA
	gene1725	-0.17443	Respiration	Formate dehydrogenase-O, major subunit (EC 1.2.1.2)
	gene2905	-0.176452	Electron donating reactions	NADH-ubiquinone oxidoreductase chain M (EC 1.6.5.3)
	gene3675	-0.181787	Clustering-based subsystems	Protein YicC
	gene1548	-0.184357	Iron acquisition and metabolism	Ferric iron ABC transporter, iron-binding protein
	gene2906	-0.186073	Electron donating reactions	NADH-ubiquinone oxidoreductase chain N (EC 1.6.5.3)
	gene1817	-0.188595	Protein secretion system, Type II	General secretion pathway protein G
	gene1552	-0.189119	Oxidative stress	Ferric uptake regulation protein FUR
	gene1707	-0.189136	Folate and pterines	FolM Alternative dihydrofolate reductase 1
	gene1357	-0.18985	DNA repair	DNA repair protein RadA
	gene4252	-0.191941	DNA repair	SOS-response repressor and protease LexA (EC 3.4.21.88)
	gene1298	-0.192637	Pyrimidines	Dihydroorotate dehydrogenase (EC 1.3.3.1)
	gene4137	-0.193001	Selenoproteins	Selenide,water dikinase (EC 2.7.9.3)
	gene1342	-0.194406	DNA polymerase III epsilon cluster	DNA polymerase III epsilon subunit (EC 2.7.7.7)
	gene4772	-0.196566	Biosynthesis of galactoglycans and related lipopolysacharides	Tyrosine-protein kinase Wzc (EC 2.7.10.2)
	gene2702	-0.196815	RNA processing and modification	Methylthioadenosine deaminase
	gene191	-0.197814	Isoprenoids	4-diphosphocytidyl-2-C-methyl-D-erythritol kinase (EC 2.7.1.148)
	gene3439	-0.199391	Phosphorus Metabolism	Predicted ATPase related to phosphate starvation-inducible protein PhoH
	gene2133	-0.201879	Regulation and Cell signaling	Hydrolase, alpha/beta fold family functionally coupled to Phosphoribulokinase
	gene2098	-0.203549	DNA replication	Holliday junction DNA helicase RuvA
	gene683	-0.207662	Siderophores	Bacillibactin synthetase component F (EC 2.7.7.-)
	gene3338	-0.208305	Isoprenoids	Phytoene dehydrogenase (EC 1.14.99.-)
	gene1172	-0.210663	Respiration	Cytochrome c551/c552
	gene116	-0.214796	Fatty acids	2,4-dienoyl-CoA reductase [NADPH] (EC 1.3.1.34)
	gene75	-0.215204	Gram-Negative cell wall components	2-Keto-3-deoxy-D-manno-octulosonate-8-phosphate synthase (EC 2.5.1.55)
	gene4174	-0.216047	Clustering-based subsystems	Serine protease (EC 3.4.21.-)
	gene511	-0.216953	Electron accepting reactions	Anaerobic dimethyl sulfoxide reductase chain A (EC 1.8.99.-)
	gene4796	-0.217239	Cell Wall and Capsule	UDP-N-acetylglucosamine--N-acetylmuramyl-(pentapeptide) pyrophosphoryl-undecaprenol N-acetylglucosamine transferase (EC 2.4.1.227)
	gene1569	-0.217584	Clustering-based subsystems	FIG001571: Hypothetical protein
	gene4782	-0.217819	Gram-Negative cell wall components	UDP-3-O-[3-hydroxymyristoyl] N-acetylglucosamine deacetylase (EC 3.5.1.-)
	gene4695	-0.221286	RNA processing and modification	tRNA(Cytosine32)-2-thiocytidine synthetase
	gene3868	-0.221972	Siderophores	Pyoverdine chromophore precursor synthetase PvdL
	gene891	-0.224126	Cell Division and Cell Cycle	Cell division protein FtsZ (EC 3.4.24.-)
	gene1225	-0.225177	Capsular and extracellular polysacchrides	D-glycero-D-manno-heptose 1,7-bisphosphate phosphatase (EC 3.1.1.-)
	gene430	-0.227729	Sulfur Metabolism	Alkyl hydroperoxide reductase protein C (EC 1.6.4.-)
	gene1112	-0.230299	Lysine, threonine, methionine, and cysteine	Cystathionine beta-lyase (EC 4.4.1.8)
	gene1928	-0.234467	Clustering-based subsystems	Glutathione synthetase (EC 6.3.2.3)
	gene2994	-0.234853	Siderophores	Non-ribosomal peptide synthetase modules, pyoverdine
	gene3239	-0.235731	Phosphorus Metabolism	Phosphate starvation-inducible ATPase PhoH with RNA binding motif
	gene885	-0.239077	Cell Division and Cell Cycle	Cell division protein FtsK
	gene4728	-0.241346	Protein and nucleoprotein secretion system, Type IV	Two-component sensor PilS
	gene2326	-0.243554	Monosaccharides	L-arabonate dehydratase (EC 4.2.1.25)
	gene4219	-0.244437	Proline and 4-hydroxyproline	Similar to eukaryotic Peptidyl prolyl 4-hydroxylase, alpha subunit (EC 1.14.11.2)
	gene2112	-0.245508	Regulation and Cell signaling	HPr kinase/phosphorylase (EC 2.7.1.-) (EC 2.7.4.-)
	gene1606	-0.246734	Fatty acids	FIG022199: FAD-binding protein
	gene1863	-0.24911	Capsular and extracellular polysacchrides	Glucose-1-phosphate cytidylyltransferase (EC 2.7.7.33)
	gene2995	-0.249439	Siderophores	Non-ribosomal peptide synthetase modules, pyoverdine??
	gene3870	-0.25155	Siderophores	Pyoverdine sidechain non-ribosomal peptide synthetase PvdD
	gene3121	-0.252147	Protein degradation	Peptidase B (EC 3.4.11.23)
	gene307	-0.252355	Fermentation	Acetoacetyl-CoA reductase (EC 1.1.1.36)
	gene4388	-0.252979	Sulfur Metabolism	Sulfide dehydrogenase [flavocytochrome C] flavoprotein chain precursor (EC 1.8.2.-)
	gene3263	-0.253015	Central carbohydrate metabolism	Phosphoenolpyruvate synthase (EC 2.7.9.2)
	gene158	-0.253079	Fatty acids	3-oxoacyl-[ACP] reductase (EC 1.1.1.100)
	gene892	-0.254186	Cell Division and Cell Cycle	Cell division protein MraZ
	gene4478	-0.254324	Branched-chain amino acids	Threonine dehydratase biosynthetic (EC 4.3.1.19)
	gene1549	-0.255867	Iron acquisition and metabolism	Ferric iron ABC transporter, permease protein
	gene1668	-0.256045	Flagellar motility in Prokaryota	Flagellar hook-length control protein FliK
	gene3928	-0.256144	DNA repair	RecA protein
	gene1195	-0.256536	One-carbon Metabolism	cytosolic long-chain acyl-CoA thioester hydrolase family protein
	gene2123	-0.257315	Respiration	Hydrogenase-4 component B (EC 1.-.-.-)
	gene3894	-0.262083	Central carbohydrate metabolism	Pyruvate carboxyl transferase subunit A (EC 6.4.1.1)
	gene518	-0.262171	Cell Wall and Capsule	Anhydro-N-acetylmuramic acid kinase (EC 2.7.1.-)
	gene772	-0.263082	Biotin	Biotin synthesis protein bioC
	gene1815	-0.26366	Protein secretion system, Type II	General secretion pathway protein E
	gene2256	-0.265079	Fatty Acids, Lipids, and Isoprenoids	Intracellular PHB depolymerase (EC 3.1.1.-)
	gene2550	-0.265497	Putative asociate of RNA polymerase sigma-54 factor rpoN	macromolecule metabolism
	gene1031	-0.266965	Cold shock	Cold shock protein CspA
	gene3006	-0.271652	Bacterial cytostatics, differentiation factors and antibiotics	NRPS module 4 PG-Ser-Gly-Thr
	gene1914	-0.272785	Oxidative stress	Glutaredoxin 3 (Grx3)
	gene4515	-0.27461	Membrane Transport	TPR repeat containing exported protein
	gene1046	-0.280295	Urate degradation	conserved hypothetical membrane protein, paralogue of Y20848
	gene404	-0.282581	Monosaccharides	Alcohol dehydrogenase, zinc-containing
	gene1752	-0.285719	Central carbohydrate metabolism	Fructose-1,6-bisphosphatase, type I (EC 3.1.3.11)
	gene909	-0.285946	Protein folding	Chaperone protein HscB
	gene4823	-0.286263	Clustering-based subsystems	Uncharacterized protein ImpJ/VasE
	gene4589	-0.28807	Regulation and Cell signaling	Transcriptional regulatory protein basR/pmrA
	gene3709	-0.2893	Capsular and extracellular polysacchrides	PTS system, mannose-specific IIA component (EC 2.7.1.69)
	gene1141	-0.289302	Respiration	Cytochrome c heme lyase subunit CcmL
	gene1352	-0.289872	DNA repair	DNA recombination protein RmuC
	gene4052	-0.292286	Translation	RNA polymerase associated protein RapA (EC 3.6.1.-)
	gene1148	-0.295364	Electron accepting reactions	Cytochrome c oxidase polypeptide IV(EC 1.9.3.1)
	gene4744	-0.295435	Protein secretion system, Type II	Type II/IV secretion system ATPase TadZ/CpaE, associated with Flp pilus assembly
	gene4162	-0.296651	Regulation and Cell signaling	Sensory histidine kinase QseC
	gene4806	-0.297554	Gram-Negative cell wall components	Uncharacterized ABC transporter, auxiliary component YrbC
	gene1111	-0.300215	Lysine, threonine, methionine, and cysteine	Cys regulon transcriptional activator CysB
	gene811	-0.303008	Capsular and extracellular polysacchrides	capsular polysaccharide biosynthesis protein
	gene673	-0.306137	Protein degradation	ATPase, AFG1 family
	gene1814	-0.306492	Protein secretion system, Type II	General secretion pathway protein D
	gene1947	-0.307459	Phospholipids	Glycerol-3-phosphate acyltransferase (EC 2.3.1.15)
	gene4742	-0.309259	Membrane Transport	Type I secretion outer membrane protein, TolC precursor
	gene3082	-0.31042	Clustering-based subsystems	Outer membrane protein YfgL, lipoprotein component of the protein assembly complex (forms a complex with YaeT, YfiO, and NlpB)
	gene1643	-0.310462	Potassium metabolism	FKBP-type peptidyl-prolyl cis-trans isomerase SlyD (EC 5.2.1.8)
	gene780	-0.310678	Clustering-based subsystems	Bis(5'-nucleosyl)-tetraphosphatase, symmetrical (EC 3.6.1.41)
	gene797	-0.315062	NAD and NADP	C-terminal domain of CinA type S homolog
	gene4166	-0.315631	Cell Division and Cell Cycle	Septum site-determining protein MinC
	gene1894	-0.317398	Glutamine, glutamate, aspartate, asparagine; ammonia assimilation	glutamine synthetase family protein
	gene2246	-0.317513	DNA Metabolism	Integration host factor alpha subunit
	gene2274	-0.317876	Transcription	Iron-sulfur cluster regulator IscR
	gene3513	-0.317893	Flagellar motility in Prokaryota	Predicted signal transduction protein
	gene4486	-0.319962	Pyrimidines	Thymidine phosphorylase (EC 2.4.2.4)
	gene2952	-0.320325	Nitrogen Metabolism	Nitrate/nitrite sensor protein (EC 2.7.3.-)
	gene1613	-0.321043	Clustering-based subsystems	FIG037127: Two-component system sensor protein
	gene1339	-0.321092	DNA replication	DNA polymerase III chi subunit (EC 2.7.7.7)
	gene135	-0.322053	Gram-Negative cell wall components	3-deoxy-D-manno-octulosonate 8-phosphate phosphatase (EC 3.1.3.45)
	gene1505	-0.322718	DNA repair	Exodeoxyribonuclease V beta chain (EC 3.1.11.5)
	gene1629	-0.32511	Fatty acids	FIG143263: Glycosyl transferase
	gene3161	-0.326354	Protein folding	Periplasmic thiol:disulfide oxidoreductase DsbB, required for DsbA reoxidation
	gene1034	-0.326596	Cold shock	Cold shock protein CspD
	gene4980	-0.328372	RNA processing and modification	YciO family
	gene3907	-0.328992	Central carbohydrate metabolism	Pyruvate:ferredoxin oxidoreductase, alpha subunit (EC 1.2.7.1)
	gene321	-0.329632	Peripheral pathways for catabolism of aromatic compounds	Acetyl-CoA C-acyltransferase (EC 2.3.1.16)
	gene456	-0.33034	Capsular and extracellular polysacchrides	Alpha-D-GlcNAc alpha-1,2-L-rhamnosyltransferase (EC 2.4.1.-)
	gene1025	-0.332461	Cell Wall and Capsule	COG3178: Predicted phosphotransferase related to Ser/Thr protein kinases
	gene3979	-0.333273	RNA processing and modification	Ribonuclease E inhibitor RraA
	gene3440	-0.335009	Protein secretion system, Type II	Predicted ATPase with chaperone activity, associated with Flp pilus assembly
	gene266	-0.337001	Clustering-based subsystems	ABC transporter ATP-binding protein USSDB6B
	gene1037	-0.33856	Cold shock	Cold shock protein CspG
	gene4743	-0.339835	Protein secretion system, Type II	Type II/IV secretion system ATP hydrolase TadA/VirB11/CpaF, TadA subfamily
	gene1516	-0.340216	RNA processing and modification	Exoribonuclease II (EC 3.1.13.1)
	gene3423	-0.341228	Potassium metabolism	POTASSIUM/PROTON ANTIPORTER ROSB
	gene4455	-0.341478	Detoxification	Thiamin-phosphate pyrophosphorylase-like protein
	gene3871	-0.341824	Siderophores	Pyoverdine sidechain non-ribosomal peptide synthetase PvdI
	gene4641	-0.342005	Tricarboxylate transporter	TRAP-type C4-dicarboxylate transport system, periplasmic component
	gene3318	-0.344018	Purines	Phosphoribosylglycinamide formyltransferase 2 (EC 2.1.2.-)
	gene160	-0.345777	Fatty acids	3-oxoacyl-[ACP] synthase (EC 2.3.1.41) FabV like
	gene880	-0.347292	Cell Division and Cell Cycle	Cell division protein FtsA
	gene1241	-0.347741	Fatty Acids, Lipids, and Isoprenoids	D(-)-3-hydroxybutyrate oligomer hydrolase (EC 3.1.1.22)
	gene4163	-0.349809	CO2 fixation	Sensory subunit of low CO2-induced protein complex, putative
	gene3548	-0.352456	Gram-Negative cell wall components	Probable component of the lipoprotein assembly complex (forms a complex with YaeT, YfgL, and NlpB)
	gene1816	-0.353927	Protein secretion system, Type II	General secretion pathway protein F
	gene1729	-0.356568	Respiration	Formate hydrogenlyase subunit 4
	gene4656	-0.356923	Tricarboxylate transporter	Tricarboxylate transport membrane protein TctA
	gene4789	-0.358481	Gram-Negative cell wall components	UDP-glucose:(heptosyl) LPS alpha1,3-glucosyltransferase WaaG (EC 2.4.1.-)
	gene2399	-0.35935	Central carbohydrate metabolism	Leucine-, isoleucine-, valine-, threonine-, and alanine-binding protein
	gene866	-0.3606	Tetrapyrroles	CblY, a non-orthologous displasment for Alpha-ribazole-5'-phosphate phosphatase
	gene3357	-0.361058	RNA processing and modification	Poly(A) polymerase (EC 2.7.7.19)
	gene3185	-0.361172	Stress Response	Phage shock protein C
	gene1948	-0.361489	Capsular and extracellular polysacchrides	Glycerol-3-phosphate cytidylyltransferase (EC 2.7.7.39)
	gene1696	-0.362869	Stress Response	Flavohemoprotein (Hemoglobin-like protein) (Flavohemoglobin) (Nitric oxide dioxygenase) (EC 1.14.12.17)
	gene3909	-0.362916	Central carbohydrate metabolism	Pyruvate:ferredoxin oxidoreductase, gamma subunit (EC 1.2.7.1)
	gene4780	-0.363195	Gram-Negative cell wall components	UDP-2,3-diacylglucosamine hydrolase (EC 3.6.1.-)
	gene809	-0.367308	Capsular and extracellular polysacchrides	Capsular polysaccharide ABC transporter, permease protein KpsM
	gene803	-0.36758	Regulation and Cell signaling	CAMP phosphodiesterases class-II:Metallo-beta-lactamase superfamily
	gene4491	-0.368017	Protein degradation	TldD family protein, Beta/Gamma-proteobacterial subgroup
	gene535	-0.368941	Gram-Negative cell wall components	Arabinose 5-phosphate isomerase (EC 5.3.1.13)
	gene572	-0.3697	Folate and pterines	Aromatic-amino-acid aminotransferase (EC 2.6.1.57)
	gene1933	-0.373245	Potassium metabolism	Glutathione-regulated potassium-efflux system protein KefB
	gene2985	-0.373753	Nitrogen Metabolism	Nitrous oxide reductase maturation transmembrane protein NosY
	gene2754	-0.374115	Protein and nucleoprotein secretion system, Type IV	MSHA biogenesis protein MshM
	gene4360	-0.374881	Arginine; urea cycle, polyamines	Succinylglutamic semialdehyde dehydrogenase (EC 1.2.1.71)
	gene4584	-0.375956	Central carbohydrate metabolism	Transcriptional regulator, LysR family, in glycolate utilization operon
	gene4093	-0.377132	Clustering-based subsystems	rRNA small subunit methyltransferase H
	gene3262	-0.378168	Phosphorus Metabolism	Phosphoenolpyruvate phosphomutase (EC 5.4.2.9)
	gene3908	-0.378208	Central carbohydrate metabolism	Pyruvate:ferredoxin oxidoreductase, beta subunit (EC 1.2.7.1)
	gene2785	-0.378256	Cell Wall and Capsule	Murein-DD-endopeptidase (EC 3.4.99.-)
	gene2241	-0.378419	Clustering-based subsystems	Integral membrane protein CcmA involved in cell shape determination
	gene4640	-0.381653	Tricarboxylate transporter	TRAP-type C4-dicarboxylate transport system, large permease component
	gene4180	-0.384235	One-carbon Metabolism	Serine-pyruvate aminotransferase/archaeal aspartate aminotransferase
	gene887	-0.385074	Cell Division and Cell Cycle	Cell division protein FtsN
	gene2511	-0.387143	Protein biosynthesis	LSU ribosomal protein L8e (L2p)
	gene1506	-0.391736	DNA repair	Exodeoxyribonuclease V gamma chain (EC 3.1.11.5)
	gene3375	-0.392411	Gram-Negative cell wall components	Polymyxin resistance protein ArnT, undecaprenyl phosphate-alpha-L-Ara4N transferase
	gene625	-0.393866	DNA repair	ATP-dependent DNA helicase Rep
	gene126	-0.394201	RNA processing and modification	23S rRNA (Uracil-5-) -methyltransferase rumA (EC 2.1.1.-)
	gene1571	-0.394977	Cell Division and Cell Cycle	FIG001721: Predicted N6-adenine-specific DNA methylase
	gene1623	-0.3955	Lysine Biosynthesis	FIG138056: a glutathione-dependent thiol reductase
	gene2388	-0.397619	Clustering-based subsystems	Large exoproteins involved in heme utilization or adhesion
	gene3540	-0.397621	Programmed Cell Death and Toxin-antitoxin Systems	Preprotein translocase subunit SecG (TC 3.A.5.1.1)
	gene4112	-0.397785	RNA processing and modification	S-adenosylmethionine:tRNA ribosyltransferase-isomerase (EC 5.-.-.-)
	gene3603	-0.398055	Lipoic acid	Proposed lipoate regulatory protein YbeD
	gene4979	-0.404323	Miscellaneous	YciL protein
	gene4928	-0.404535	Protein secretion system, Type II	Von Willebrand factor type A domain protein, associated with Flp pilus assembly
	gene3021	-0.405432	Detoxification	Nudix-like NDP and NTP phosphohydrolase YmfB
	gene4468	-0.406084	Protein folding	Thiol:disulfide interchange protein DsbC
	gene813	-0.408193	Capsular and extracellular polysacchrides	Capsular polysaccharide biosynthesis/export periplasmic protein WcbC
	gene4226	-0.40836	DNA repair	Similar to phosphoglycolate phosphatase, clustered with ubiquinone biosynthesis SAM-dependent O-methyltransferase
	gene4140	-0.409175	Selenoproteins	Selenophosphate-dependent tRNA 2-selenouridine synthase
	gene1576	-0.410586	Fatty acids	FIG002571: 4-hydroxybenzoyl-CoA thioesterase domain protein
	gene1711	-0.410828	Electron accepting reactions	Formate dehydrogenase -O, gamma subunit (EC 1.2.1.2)
	gene4805	-0.411024	Gram-Negative cell wall components	Uncharacterized ABC transporter, ATP-binding protein YrbF
	gene426	-0.412324	Regulation and Cell signaling	Alkanesulfonate utilization operon LysR-family regulator CbI
	gene2124	-0.414373	Respiration	Hydrogenase-4 component E (EC 1.-.-.-)
	gene1585	-0.414561	Plant-Prokaryote DOE project	FIG004454: RNA binding protein
	gene4540	-0.415363	Lysine, threonine, methionine, and cysteine	Transcriptional activator MetR
	gene3466	-0.418926	Gram-Negative cell wall components	Predicted hydrolase of the metallo-beta-lactamase superfamily, clustered with KDO2-Lipid A biosynthesis genes
	gene1504	-0.419798	DNA repair	Exodeoxyribonuclease V alpha chain (EC 3.1.11.5)
	gene343	-0.420039	Fatty acids	Acyl carrier protein (ACP1)
	gene1860	-0.422601	Central carbohydrate metabolism	Glucose ABC transport system, periplasmic sugar-binding protein
	gene537	-0.423759	Monosaccharides	Arabinose-proton symporter
	gene3763	-0.424186	Respiration	Putative formate dehydrogenase iron-sulfur subunit (EC 1.2.1.2)
	gene3599	-0.426681	Organic acids	Propionate--CoA ligase (EC 6.2.1.17)
	gene2750	-0.429656	Protein and nucleoprotein secretion system, Type IV	MSHA biogenesis protein MshE
	gene4583	-0.43073	Detoxification	Transcriptional regulator, LysR family, in formaldehyde detoxification operon
	gene3890	-0.4342	Phosphorus Metabolism	Pyrophosphate-specific outer membrane porin OprO
	gene1589	-0.435811	Oxidative stress	FIG005121: SAM-dependent methyltransferase (EC 2.1.1.-)
	gene649	-0.437338	RNA processing and modification	ATP-dependent RNA helicase DbpA
	gene444	-0.438462	Protein processing and modification	Alpha-1,4-N-acetylgalactosamine transferase PglJ (EC 2.4.1.-)
	gene295	-0.439078	Clustering-based subsystems	ABC-type transport system involved in resistance to organic solvents, periplasmic component USSDB6C
	gene1777	-0.440234	Putative GGDEF domain protein related to agglutinin secretion	GAF domain/GGDEF domain/EAL domain protein
	gene2259	-0.441825	Siderophores	iron aquisition yersiniabactin synthesis enzyme (Irp1,polyketide synthetase)
	gene1056	-0.444109	Resistance to antibiotics and toxic compounds	Copper resistance protein B
	gene1798	-0.447993	Arginine; urea cycle, polyamines	Gamma-glutamyl-putrescine oxidase (EC1.4.3.-)
	gene1098	-0.448499	Arginine; urea cycle, polyamines	Cyanophycin synthase II
	gene4753	-0.451208	Protein and nucleoprotein secretion system, Type IV	Type IV fimbrial assembly, ATPase PilB
	gene4752	-0.454066	Protein and nucleoprotein secretion system, Type IV	Type IV fimbrial assembly protein PilC
	gene652	-0.454093	RNA processing and modification	ATP-dependent RNA helicase RhlB
	gene1691	-0.45425	Flagellar motility in Prokaryota	Flagellum-specific ATP synthase FliI
	gene3193	-0.455605	Phages, Prophages	Phage terminase large subunit
	gene1704	-0.455833	Folate and pterines	Folate transporter 3
	gene3677	-0.459159	Protein translocation across cytoplasmic membrane	Protein-export membrane protein SecD (TC 3.A.5.1.1)
	gene4902	-0.459799	ATP synthases	V-type ATP synthase subunit A (EC 3.6.3.14)
	gene1683	-0.462046	Flagellar motility in Prokaryota	Flagellar synthesis regulator FleN
	gene4028	-0.46213	RNA processing and modification	Ribosomal small subunit pseudouridine synthase A (EC 4.2.1.70)
	gene2193	-0.462282	Protein secretion system, Type VI	IcmF-related protein
	gene4645	-0.462678	Tricarboxylate transporter	TRAP-type uncharacterized transport system, fused permease component
	gene1818	-0.463126	Protein secretion system, Type II	General secretion pathway protein H
	gene1168	-0.463157	Respiration	Cytochrome c4
	gene641	-0.463209	Protein degradation	ATP-dependent protease domain protein (EC 3.4.21.-)
	gene947	-0.465138	Clustering-based subsystems	Chromosome partitioning protein ParA
	gene888	-0.466512	Cell Division and Cell Cycle	Cell division protein FtsQ
	gene3840	-0.468223	Translation	Putative TEGT family carrier/transport protein
	gene3275	-0.471124	Osmotic stress	Phosphoglycerol transferase I (EC 2.7.8.20)
	gene4745	-0.472478	Protein secretion system, Type II	Type II/IV secretion system protein TadC, associated with Flp pilus assembly
	gene2266	-0.473048	Iron acquisition and metabolism	Iron-regulated protein A precursor
	gene125	-0.475228	RNA processing and modification	23S rRNA (guanosine-2'-O-) -methyltransferase rlmB (EC 2.1.1.-)
	gene4374	-0.480053	Sulfatases and sulfatase modifying factor 1 (and a hypothetical)	Sulfatase
	gene2705	-0.481193	Isoprenoids	Mevalonate kinase (EC 2.7.1.36)
	gene3723	-0.482748	Peripheral pathways for catabolism of aromatic compounds	putative 3-hydroxyphenylpropionic acid porine
	gene1155	-0.48661	Respiration	Cytochrome c-552 precursor
	gene124	-0.486821	Clustering-based subsystems	21 kDa hemolysin precursor
	gene2835	-0.4883	Protein and nucleoprotein secretion system, Type IV	N-methyltransferase (EC 2.1.1.-)
	gene2531	-0.489286	Fatty acids	Lysophospholipid acyltransferase
	gene3376	-0.490075	Gram-Negative cell wall components	Polymyxin resistance protein PmrJ, predicted deacetylase
	gene1637	-0.49094	Fatty acids	FIGfam138462: Acyl-CoA synthetase, AMP-(fatty) acid ligase
	gene4844	-0.492399	Shiga toxin cluster	unknown protein encoded within prophage CP-933V
	gene3991	-0.492919	Nucleosides and Nucleotides	Ribonucleotide reductase of class Ia (aerobic), beta subunit (EC 1.17.4.1)
	gene159	-0.494191	Fatty acids	3-oxoacyl-[ACP] synthase
	gene1588	-0.495384	TldD cluster	FIG005080: Possible exported protein
	gene3568	-0.495446	Resistance to antibiotics and toxic compounds	Probable transcription regulator protein of MDR efflux pump cluster
	gene2562	-0.496794	Central carbohydrate metabolism	Malate:quinone oxidoreductase (EC 1.1.5.4)
	gene2070	-0.497509	Capsular and extracellular polysacchrides	Heteropolysaccharide repeat unit export protein
	gene4903	-0.498027	ATP synthases	V-type ATP synthase subunit B (EC 3.6.3.14)
	gene93	-0.500593	Clustering-based subsystems	2-octaprenyl-3-methyl-6-methoxy-1,4-benzoquinol hydroxylase (EC 1.14.13.-)
	gene1144	-0.500951	Electron accepting reactions	Cytochrome c oxidase (B(O/a)3-type) chain II (EC 1.9.3.1)
	gene3747	-0.501367	DNA Metabolism	Putative deoxyribonuclease YjjV
	gene1165	-0.50302	Nitrogen Metabolism	Cytochrome c-type protein NapC
	gene4358	-0.504613	Arginine; urea cycle, polyamines	Succinylarginine dihydrolase (EC 3.5.3.23)
	gene3662	-0.504837	Clustering-based subsystems	Protein of unknown function Smg
	gene1236	-0.505196	Monosaccharides	D-xylose proton-symporter XylE
	gene3952	-0.505766	Nitrogen Metabolism	Respiratory nitrate reductase beta chain (EC 1.7.99.4)
	gene398	-0.505904	Alanine, serine, and glycine	Alanine racemase, catabolic (EC 5.1.1.1)
	gene1170	-0.506565	Nitrogen Metabolism	Cytochrome c551 NirM
	gene3085	-0.508173	Iron acquisition and metabolism	Outer membrane receptor proteins, mostly Fe transport
	gene2818	-0.509691	Cell Wall and Capsule	N-acetylmuramoyl-L-alanine amidase (EC 3.5.1.28) AmpD
	gene3782	-0.509766	Fatty acids	Putative histidine ammonia-lyase protein
	gene1652	-0.509855	Flagellar motility in Prokaryota	Flagellar biosynthesis protein FlhB
	gene2280	-0.510181	Protein degradation	Isoaspartyl dipeptidase (EC 3.4.19.5)
	gene3990	-0.51043	Nucleosides and Nucleotides	Ribonucleotide reductase of class Ia (aerobic), alpha subunit (EC 1.17.4.1)
	gene2187	-0.510978	Electron donating reactions	Hypothetical transmembrane protein coupled to NADH-ubiquinone oxidoreductase chain 5 homolog
	gene4826	-0.511371	Clustering-based subsystems	Uncharacterized protein with LysM domain, COG1652
	gene4554	-0.514428	Monosaccharides	Transcriptional regulator FrcR for fructose utilization, ROK family
	gene1648	-0.516054	Flagellar motility in Prokaryota	Flagellar basal-body rod protein FlgC
	gene4906	-0.517304	ATP synthases	V-type ATP synthase subunit K (EC 3.6.3.14)
	gene431	-0.518787	Sulfur Metabolism	Alkyl hydroperoxide reductase protein F (EC 1.6.4.-)
	gene1699	-0.520035	Protein secretion system, Type II	Flp pilus assembly protein TadB
	gene4711	-0.521236	Protein and nucleoprotein secretion system, Type IV	Twitching motility protein PilT
	gene4230	-0.522775	Protein secretion system, Type II	Similar to TadZ/CpaE, associated with Flp pilus assembly
	gene1313	-0.524703	DNA repair	DinG family ATP-dependent helicase CPE1197
	gene364	-0.528475	Detoxification	Adenosine (5')-pentaphospho-(5'')-adenosine pyrophosphohydrolase (EC 3.6.1.-)
	gene1651	-0.528745	Flagellar motility in Prokaryota	Flagellar biosynthesis protein FlhA
	gene245	-0.531829	Clustering-based subsystems	50S ribosomal subunit maturation GTPase RbgA (B. subtilis YlqF)
	gene648	-0.532165	RNA processing and modification	ATP-dependent RNA helicase Bcep18194_A5658
	gene3657	-0.538527	Hypothetical in Lysine biosynthetic cluster	Protein of unknown function DUF484
	gene3188	-0.539676	Phages, Prophages	Phage tail fiber protein
	gene1602	-0.539738	Fatty acids	FIG018329: 1-acyl-sn-glycerol-3-phosphate acyltransferase
	gene1143	-0.54259	Electron accepting reactions	Cytochrome c oxidase (B(O/a)3-type) chain I (EC 1.9.3.1)
	gene1586	-0.542854	DNA polymerase III epsilon cluster	FIG004599: Hypothetical protein
	gene1608	-0.543209	Clustering-based subsystems	FIG026291: Hypothetical periplasmic protein
	gene2478	-0.543438	Protein biosynthesis	LSU ribosomal protein L23e (L14p)
	gene3650	-0.543541	DNA uptake, competence	Protein involved in catabolism of external DNA
	gene4761	-0.545815	Protein and nucleoprotein secretion system, Type IV	Type IV pilus biogenesis protein PilM
	gene2878	-0.54694	Electron donating reactions	NAD(P)H-quinone oxidoreductase chain 1
	gene2288	-0.548056	Central carbohydrate metabolism	Isocitrate dehydrogenase phosphatase (EC 2.7.11.5)/kinase (EC 3.1.3.-)
	gene3757	-0.549004	Clustering-based subsystems	Putative esterase, FIGfam005057
	gene1775	-0.54963	Dormancy and Sporulation	Fused spore maturation proteins A and B
	gene3111	-0.55128	Central carbohydrate metabolism	Particulate methane monooxygenase C-subunit (EC 1.14.13.25)
	gene562	-0.555383	Arginine; urea cycle, polyamines	Arginine/ornithine ABC transporter, periplasmic arginine/ornithine binding protein
	gene338	-0.555755	Central carbohydrate metabolism	Aconitate hydratase 2 (EC 4.2.1.3)
	gene1161	-0.555887	Respiration	Cytochrome c-type biogenesis protein Ccs1/ResB
	gene3416	-0.557018	Potassium metabolism	Potassium uptake protein TrkH
	gene3049	-0.561878	Clustering-based subsystems	Organic solvent tolerance protein precursor
	gene1429	-0.566941	Putative asociate of RNA polymerase sigma-54 factor rpoN	ECF sigma factor
	gene1219	-0.56863	Monosaccharides	D-Galactonate repressor DgoR
	gene1438	-0.570492	Electron donating reactions	Electron transport complex protein RnfB
	gene1605	-0.572708	Fatty acids	FIG021862: membrane protein, exporter
	gene3691	-0.574468	Protein degradation	Pseudolysin, extracellular zinc protease (EC 3.4.24.26)
	gene4128	-0.575599	Secretion	Secreted alkaline metalloproteinase (EC 3.4.24.-), PrtA/B/C/G homolog
	gene1528	-0.576803	Gram-Negative cell wall components	Fe(2+)/alpha-ketoglutarate-dependent dioxygenase LpxO
	gene698	-0.580539	Clustering-based subsystems	BatD
	gene2446	-0.581169	Gram-Negative cell wall components	LPS-assembly lipoprotein RlpB precursor (Rare lipoprotein B)
	gene3862	-0.581938	Arginine; urea cycle, polyamines	Putrescine utilization regulator
	gene870	-0.585694	Resistance to antibiotics and toxic compounds	Cd(II)/Pb(II)-responsive transcriptional regulator
	gene3933	-0.586702	DNA repair	Recombinational DNA repair protein RecT (prophage associated)
	gene2045	-0.592792	Nitrogen Metabolism	Heme d1 biosynthesis protein NirJ
	gene1675	-0.596152	Flagellar motility in Prokaryota	Flagellar motor switch protein FliN
	gene4587	-0.599157	Clustering-based subsystems	Transcriptional regulator, MerR family, associated with photolyase
	gene3146	-0.599267	Di- and oligosaccharides	Periplasmic alpha-amylase (EC 3.2.1.1)
	gene3	-0.604273	Fatty acids	(3R)-hydroxymyristoyl-[ACP] dehydratase (EC 4.2.1.-)
	gene651	-0.604636	RNA processing and modification	ATP-dependent RNA helicase PA3950
	gene1642	-0.606647	Protein folding	FKBP-type peptidyl-prolyl cis-trans isomerase slpA (EC 5.2.1.8)
	gene2556	-0.606776	Type III, Type IV, Type VI, ESAT secretion systems	Major pilus subunit of type IV secretion complex (VirB2)
	gene3463	-0.607151	Di- and oligosaccharides	Predicted glucose transporter in maltodextrin utilization gene cluster
	gene1149	-0.610513	Electron accepting reactions	Cytochrome c oxidase subunit CcoN (EC 1.9.3.1)
	gene2493	-0.61088	Protein biosynthesis	LSU ribosomal protein L32e
	gene1066	-0.611631	Tetrapyrroles	Coproporphyrinogen III oxidase, oxygen-independent (EC 1.3.99.22)
	gene2954	-0.611797	Nitrogen Metabolism	Nitric oxide -responding transcriptional regulator Dnr (Crp/Fnr family)
	gene4200	-0.6175	Periplasmic Stress	Sigma factor RpoE negative regulatory protein RseB precursor
	gene3182	-0.618732	Phages, Prophages	Phage portal protein
	gene2968	-0.620302	Nitrogen Metabolism	Nitrite reductase associated c-type cytochorome NirN
	gene1984	-0.621853	Gram-Negative cell wall components	Glycosyl transferase in large core OS assembly cluster
	gene90	-0.62773	Organic acids	2-methylcitrate dehydratase FeS dependent (EC 4.2.1.79)
	gene4765	-0.629126	Protein and nucleoprotein secretion system, Type IV	Type IV pilus biogenesis protein PilQ
	gene4349	-0.630426	Electron donating reactions	Succinate dehydrogenase cytochrome b558 subunit
	gene4932	-0.631077	Regulation and Cell signaling	WhiB-type transcription regulator
	gene1827	-0.637285	Isoprenoids	Geranyl-CoA carboxylase carboxyl transferase subunit
	gene1655	-0.637618	Flagellar motility in Prokaryota	Flagellar biosynthesis protein FliL
	gene3372	-0.638029	Gram-Negative cell wall components	Polymyxin resistance protein ArnA_DH, UDP-glucuronic acid decarboxylase (EC 4.1.1.-)
	gene3482	-0.642175	Organic acids	Predicted Lactate-responsive regulator, IclR family
	gene4684	-0.642462	RNA processing and modification	tRNA uridine 5-carboxymethylaminomethyl modification enzyme GidA
	gene1562	-0.646928	RNA processing and modification	Fibrillarin
	gene4040	-0.647766	NAD and NADP	Ribosyl nicotinamide transporter, PnuC-like
	gene540	-0.651266	DNA replication	Archaeal DNA polymerase II large subunit (EC 2.7.7.7)
	gene1698	-0.652305	Protein secretion system, Type II	Flp pilus assembly protein RcpC/CpaB
	gene1658	-0.653445	Flagellar motility in Prokaryota	Flagellar biosynthesis protein FliQ
	gene3484	-0.655474	Di- and oligosaccharides	Predicted maltose transporter MalT
	gene1624	-0.656513	Protein degradation	FIG138315: Putative alpha helix protein
	gene4014	-0.657327	RNA processing and modification	Ribosomal large subunit pseudouridine synthase E (EC 4.2.1.70)
	gene1717	-0.657932	Respiration	Formate dehydrogenase N gamma subunit (EC 1.2.1.2)
	gene2542	-0.658745	Regulation and Cell signaling	LysR family transcriptional regulator YneJ
	gene4299	-0.660215	Protein biosynthesis	SSU ribosomal protein S26e
	gene4620	-0.660494	Protein biosynthesis	Translation elongation factor P-related protein
	gene3283	-0.661135	Triacylglycerols	Phospholipase A1 precursor (EC 3.1.1.32, EC 3.1.1.4)
	gene3486	-0.661364	Monosaccharides	Predicted mannose transporter, GGP family
	gene3542	-0.663318	DNA replication	Primosomal replication protein N
	gene3268	-0.663952	Gram-Negative cell wall components	Phosphoethanolamine transferase EptA specific for the 1 phosphate group of core-lipid A
	gene4766	-0.665931	Protein secretion system, Type II	Type IV prepilin peptidase TadV/CpaA
	gene1353	-0.66837	DNA repair	DNA recombination-dependent growth factor C
	gene1404	-0.67138	Transcription	DNA-directed RNA polymerase subunit A' (EC 2.7.7.6)
	gene4768	-0.675884	Protein secretion system, Type VI	Type VI secretion lipoprotein/VasD
	gene3069	-0.67674	Gram-Negative cell wall components	Outer membrane lipoprotein SmpA, a component of the essential YaeT outer-membrane protein assembly complex
	gene2671	-0.677239	Lysine, threonine, methionine, and cysteine	Methionine aminotransferase, PLP-dependent
	gene1670	-0.679386	Flagellar motility in Prokaryota	Flagellar M-ring protein FliF
	gene4754	-0.685559	Protein and nucleoprotein secretion system, Type IV	Type IV fimbrial biogenesis protein FimT
	gene1678	-0.685763	Flagellar motility in Prokaryota	Flagellar protein FlbD
	gene1674	-0.686557	Flagellar motility in Prokaryota	Flagellar motor switch protein FliM
	gene3676	-0.687872	Quinone cofactors	Protein YigP (COG3165) clustered with ubiquinone biosynthetic genes
	gene1653	-0.689171	Flagellar motility in Prokaryota	Flagellar biosynthesis protein FlhF
	gene1639	-0.691442	Electron accepting reactions	FixO3 cytochrome-c oxidase subunit
	gene1649	-0.69151	Flagellar motility in Prokaryota	Flagellar basal-body rod protein FlgF
	gene4746	-0.693717	Protein secretion system, Type II	Type II/IV secretion system secretin RcpA/CpaC, associated with Flp pilus assembly
	gene2447	-0.698368	Gram-Negative cell wall components	LptA, protein essential for LPS transport across the periplasm
	gene4762	-0.700826	Protein and nucleoprotein secretion system, Type IV	Type IV pilus biogenesis protein PilN
	gene1697	-0.706065	Protein secretion system, Type II	Flp pilus assembly protein CpaD
	gene2491	-0.708281	Protein biosynthesis	LSU ribosomal protein L31e
	gene2876	-0.709251	Central carbohydrate metabolism	NAD(P)-dependent glyceraldehyde 3-phosphate dehydrogenase archaeal (EC 1.2.1.59)
	gene1673	-0.716328	Flagellar motility in Prokaryota	Flagellar motor switch protein FliG
	gene4205	-0.717717	NA	Sigma-fimbriae usher protein
	gene1611	-0.719894	Clustering-based subsystems	FIG034602: Probable transmembrane protein
	gene2768	-0.724341	Clustering-based subsystems	Multidrug efflux transporter [USSDB4C]
	gene4332	-0.724877	Stress Response	Starvation lipoprotein Slp paralog
	gene1405	-0.736708	Transcription	DNA-directed RNA polymerase subunit A'' (EC 2.7.7.6)
	gene4760	-0.737274	Protein and nucleoprotein secretion system, Type IV	Type IV pilus biogenesis protein PilE
	gene4825	-0.74664	Clustering-based subsystems	Uncharacterized protein similar to VCA0109
	gene1323	-0.746963	Toxins and superantigens	diptheria toxin resistance protein required for diphthamide biosynthesis (Saccharomyces)-like 1
	gene1799	-0.749052	Arginine; urea cycle, polyamines	Gamma-glutamyl-putrescine synthetase (EC 6.3.1.11)
	gene4755	-0.750881	Protein and nucleoprotein secretion system, Type IV	Type IV fimbrial biogenesis protein PilV
	gene2451	-0.752978	Protein biosynthesis	LSU ribosomal protein L10Ae (L1p)
	gene3646	-0.754518	Protein translocation across cytoplasmic membrane	Protein export cytoplasm chaperone protein (SecB, maintains protein to be exported in unfolded state)
	gene3549	-0.758386	Respiration	Probable cytochrome c2
	gene1667	-0.758521	Flagellar motility in Prokaryota	Flagellar hook-basal body complex protein FliE
	gene3678	-0.759235	Protein translocation across cytoplasmic membrane	Protein-export membrane protein SecF (TC 3.A.5.1.1)
	gene4764	-0.764741	Protein and nucleoprotein secretion system, Type IV	Type IV pilus biogenesis protein PilP
	gene1406	-0.769392	Transcription	DNA-directed RNA polymerase subunit B (EC 2.7.7.6)
	gene4759	-0.770367	Protein and nucleoprotein secretion system, Type IV	Type IV pilin PilA
	gene4763	-0.770604	Protein and nucleoprotein secretion system, Type IV	Type IV pilus biogenesis protein PilO
	gene4305	-0.777716	Protein biosynthesis	SSU ribosomal protein S30e
	gene3524	-0.779424	Aminosugars	Predicted transcriptional regulator of N-Acetylglucosamine utilization, LacI family
	gene3761	-0.788065	Peripheral pathways for catabolism of aromatic compounds	putative facilitator of salicylate uptake
	gene85	-0.792021	Monosaccharides	2-ketogluconate utilization repressor PtxS
	gene1679	-0.794265	Flagellar motility in Prokaryota	Flagellar protein FlgJ [peptidoglycan hydrolase] (EC 3.2.1.-)
	gene2851	-0.794608	Miscellaneous	Na+/H+ antiporter NhaB
	gene3954	-0.795227	Nitrogen Metabolism	Respiratory nitrate reductase gamma chain (EC 1.7.99.4)
	gene1276	-0.805518	Isoprenoids	Digeranylgeranylglycerophospholipid reductase
	gene1659	-0.816484	Flagellar motility in Prokaryota	Flagellar biosynthesis protein FliR
	gene2276	-0.818127	Siderophores	Iron-sulfur protein in siderophore [Alcaligin] cluster
	gene3076	-0.822169	Gram-Negative cell wall components	Outer membrane protein Imp, required for envelope biogenesis
	gene4463	-0.82221	Cofactors, Vitamins, Prosthetic Groups, Pigments	Thiazole biosynthetic enzyme Thi4
	gene3951	-0.823172	Nitrogen Metabolism	Respiratory nitrate reductase alpha chain (EC 1.7.99.4)
	gene184	-0.825955	Folate and pterines	4-amino-4-deoxy-L-arabinose transferase and related glycosyltransferases of PMT family
	gene881	-0.82618	Cell Division and Cell Cycle	Cell division protein FtsB
	gene4737	-0.826642	Electron accepting reactions	Type cbb3 cytochrome oxidase biogenesis protein CcoG, involved in Cu oxidation
	gene1647	-0.829365	Flagellar motility in Prokaryota	Flagellar basal-body rod protein FlgB
	gene3561	-0.833733	Cell wall of Mycobacteria	PROBABLE MULTIFUNCTIONAL MYCOCEROSIC ACID SYNTHASE MEMBRANE-ASSOCIATED MAS
	gene4359	-0.835517	Arginine; urea cycle, polyamines	Succinylglutamate desuccinylase (EC 3.5.1.96)
	gene1502	-0.835692	DNA repair	Exodeoxyribonuclease I (EC 3.1.11.1)
	gene3221	-0.837298	Aromatic amino acids and derivatives	Phenylalanine hydroxylase transcriptional activator PhhR
	gene4102	-0.848077	Oxidative stress	Rubredoxin-NAD(+) reductase (EC 1.18.1.1)
	gene3921	-0.848333	Electron donating reactions	Quinone-reactive Ni/Fe-hydrogenase small chain precursor (EC 1.12.5.1)
	gene2753	-0.849575	Protein and nucleoprotein secretion system, Type IV	MSHA biogenesis protein MshL
	gene2445	-0.850501	Clustering-based subsystems	LppC putative lipoprotein
	gene674	-0.852814	Quorum sensing and biofilm formation	Autoinducer 2 (AI-2) ABC transport system, periplasmic AI-2 binding protein LsrB
	gene18	-0.853319	Electron donating reactions	[Ni/Fe] hydrogenase, group 1, large subunit
	gene527	-0.857554	Programmed Cell Death and Toxin-antitoxin Systems	Antiholin-like protein LrgA
	gene1893	-0.858538	Glutamine, glutamate, aspartate, asparagine; ammonia assimilation	Glutamine synthetase (EC 6.3.1.2)
	gene886	-0.860721	Cell Division and Cell Cycle	Cell division protein FtsL
	gene1665	-0.861822	Flagellar motility in Prokaryota	Flagellar hook-associated protein FlgL
	gene2972	-0.86593	Oxidative stress	Nitrite-sensitive transcriptional repressor NsrR
	gene3184	-0.867166	Stress Response	Phage shock protein B
	gene1689	-0.869136	Flagellar motility in Prokaryota	Flagellin protein FlaB
	gene1664	-0.872042	Flagellar motility in Prokaryota	Flagellar hook-associated protein FlgK
	gene4109	-0.873664	Arginine; urea cycle, polyamines	S-adenosylmethionine decarboxylase proenzyme (EC 4.1.1.50), prokaryotic class 1A
	gene2355	-0.876585	Lysine, threonine, methionine, and cysteine	L-pipecolate dehydrogenase (EC 1.5.99.3)
	gene1331	-0.882179	DNA repair	DNA helicase IV
	gene3623	-0.883366	Protein degradation	Proteasome subunit alpha (EC 3.4.25.1), archaeal
	gene1151	-0.883429	Electron accepting reactions	Cytochrome c oxidase subunit CcoP (EC 1.9.3.1)
	gene1748	-0.88495	Monosaccharides	Fructose repressor FruR, LacI family
	gene2983	-0.887279	Nitrogen Metabolism	Nitrous oxide reductase maturation protein NosR
	gene1176	-0.888243	Respiration	Cytochrome C553 (soluble cytochrome f)
	gene1612	-0.888941	Clustering-based subsystems	FIG035830: Two-component system regulatory protein
	gene3953	-0.889468	Nitrogen Metabolism	Respiratory nitrate reductase delta chain (EC 1.7.99.4)
	gene2756	-0.893198	Protein and nucleoprotein secretion system, Type IV	MSHA pilin protein MshA
	gene1441	-0.90309	Electron donating reactions	Electron transport complex protein RnfG
	gene4758	-0.903745	Protein and nucleoprotein secretion system, Type IV	Type IV fimbrial biogenesis protein PilY1
	gene2628	-0.91004	Clustering-based subsystems	Membrane lipoprotein lipid attachment site containing protein USSDB6D
	gene380	-0.910057	Detoxification	ADP compounds hydrolase NudE (EC 3.6.1.-)
	gene2893	-0.911002	Fermentation	NADH-dependent butanol dehydrogenase A (EC 1.1.1.-)
	gene1701	-0.913764	Protein secretion system, Type II	Flp pilus assembly protein, pilin Flp
	gene4203	-0.915141	NA	Sigma-fimbriae chaperone protein
	gene2792	-0.91851	Aminosugars	N-acetyl glucosamine transporter, NagP
	gene2752	-0.919177	Protein and nucleoprotein secretion system, Type IV	MSHA biogenesis protein MshI
	gene1372	-0.919531	Regulation and Cell signaling	DNA transformation protein TfoX
	gene4508	-0.919722	Membrane Transport	TonB-dependent hemin , ferrichrome receptor
	gene1440	-0.924894	Electron donating reactions	Electron transport complex protein RnfD
	gene4459	-0.932383	Plant-Prokaryote DOE project	Thiamine biosynthesis protein thiI
	gene1645	-0.938918	Flagellar motility in Prokaryota	Flagellar basal-body P-ring formation protein FlgA
	gene3910	-0.956512	Biosynthesis of phenylpropanoids	Quercetin 3-O-methyltransferase 1 (EC 2.1.1.76)
	gene3828	-0.957373	CO2 fixation	putative sodium-dependent bicarbonate transporter
	gene928	-0.966108	Tetrapyrroles	Chlorophyll a synthase ChlG (EC 2.5.1.62)
	gene1439	-0.971055	Electron donating reactions	Electron transport complex protein RnfC
	gene636	-0.9869	DNA repair	ATP-dependent helicase DinG/Rad3
	gene1690	-0.987491	Flagellar motility in Prokaryota	Flagellin protein FlaG
	gene2436	-0.988624	Fatty acids	Long-chain fatty acid transport protein
	gene4756	-0.990607	Protein and nucleoprotein secretion system, Type IV	Type IV fimbrial biogenesis protein PilW
	gene3632	-0.990714	Protein degradation	Proteasome subunit beta (EC 3.4.25.1), archaeal
	gene1403	-0.991984	Transcription	DNA-directed RNA polymerase subunit A (EC 2.7.7.6)
	gene293	-0.994692	Putative GGDEF domain protein related to agglutinin secretion	ABC-type protease exporter, membrane fusion protein (MFP) family component PrtE/AprE
	gene3596	-0.996164	Regulation and Cell signaling	Prophage Clp protease-like protein
	gene4843	-0.999603	Stress Response	Universal stress protein family COG0589
	gene3110	-1.0046	Central carbohydrate metabolism	Particulate methane monooxygenase B-subunit (EC 1.14.13.25)
	gene4831	-1.00523	Gram-Negative cell wall components	Uncharacterized protein YrbK clustered with lipopolysaccharide transporters
	gene1150	-1.00551	Electron accepting reactions	Cytochrome c oxidase subunit CcoO (EC 1.9.3.1)
	gene3584	-1.00633	Proline and 4-hydroxyproline	Proline/sodium symporter PutP (TC 2.A.21.2.1)
	gene1654	-1.00745	Flagellar motility in Prokaryota	Flagellar biosynthesis protein FliC
	gene4277	-1.02406	Protein biosynthesis	SSU ribosomal protein S13e (S15p)
	gene2484	-1.03654	Protein biosynthesis	LSU ribosomal protein L27Ae (L15p)
	gene1408	-1.04297	Transcription	DNA-directed RNA polymerase subunit E' (EC 2.7.7.6)
	gene2456	-1.05519	Protein biosynthesis	LSU ribosomal protein L12a (P1/P2)
	gene3109	-1.05587	Central carbohydrate metabolism	Particulate methane monooxygenase A-subunit (EC 1.14.13.25)
	gene4133	-1.06143	Protein secretion system, Type VI	Secreted protein Hcp
	gene1026	-1.06591	RNA processing and modification	COG3269, Predicted RNA-binding protein, contains TRAM domain
	gene3346	-1.06766	Protein and nucleoprotein secretion system, Type IV	Plasmid partitioning protein ParA
	gene718	-1.06967	Anaerobic degradation of aromatic compounds	Benzoyl-CoA reductase subunit BadE (EC 1.3.99.15)
	gene4072	-1.07341	Capsular and extracellular polysacchrides	RNA polymerase sigma-H factor AlgT
	gene4757	-1.08009	Protein and nucleoprotein secretion system, Type IV	Type IV fimbrial biogenesis protein PilX
	gene2810	-1.10615	Membrane Transport	N-acetylglucosamine-regulated TonB-dependent outer membrane receptor
	gene1660	-1.1167	Flagellar motility in Prokaryota	Flagellar biosynthesis protein FliS
	gene3920	-1.1248	Electron donating reactions	Quinone-reactive Ni/Fe-hydrogenase large chain (EC 1.12.5.1)
	gene1685	-1.13424	Flagellar motility in Prokaryota	Flagellar transcriptional activator FlhC
	gene2138	-1.13438	Nitrogen Metabolism	Hydroxylamine reductase (EC 1.7.-.-)
	gene556	-1.13663	Arginine; urea cycle, polyamines	Arginine N-succinyltransferase, alpha subunit (EC 2.3.1.109)
	gene1517	-1.14297	Proteasome related clusters	Exosome complex exonuclease 1
	gene2981	-1.15579	Nitrogen Metabolism	Nitrous oxide reductase maturation protein NosD
	gene1407	-1.16047	Transcription	DNA-directed RNA polymerase subunit D (EC 2.7.7.6)
	gene828	-1.18019	Gram-Negative cell wall components	Carbamoyltransferase in large core OS assembly cluster
	gene993	-1.19313	Electron donating reactions	Coenzyme F(420)H(2) dehydrogenase (methanophenazine) subunit FpoN
	gene2524	-1.19401	Lysine, threonine, methionine, and cysteine	Lysine decarboxylase 2, constitutive (EC 4.1.1.18)
	gene4199	-1.19468	Periplasmic Stress	Sigma factor RpoE negative regulatory protein RseA
	gene2044	-1.19662	Nitrogen Metabolism	Heme d1 biosynthesis protein NirF
	gene1409	-1.19712	Transcription	DNA-directed RNA polymerase subunit K (EC 2.7.7.6)
	gene4034	-1.2207	Protein biosynthesis	Ribosome modulation factor
	gene1656	-1.22156	Flagellar motility in Prokaryota	Flagellar biosynthesis protein FliO
	gene1267	-1.22324	Uni- Sym- and Antiporters	Di/tripeptide permease DtpA
	gene4624	-1.22669	Protein biosynthesis	Translation initiation factor 1A
	gene3554	-1.25983	Proteasome related clusters	Probable exosome complex exonuclease 2 (EC 3.1.13.-)
	gene1686	-1.31268	Flagellar motility in Prokaryota	Flagellar transcriptional activator FlhD
	gene4560	-1.33843	Resistance to antibiotics and toxic compounds	Transcriptional regulator MexT
	gene218	-1.39056	Lysine, threonine, methionine, and cysteine	5-aminovalerate aminotransferase (EC 2.6.1.48)
	gene2411	-1.40129	Gram-Negative cell wall components	Lipid A 3-O-deacylase
	gene2960	-1.40129	Nitrogen Metabolism	Nitric-oxide reductase (EC 1.7.99.7), quinol-dependent
	gene1178	-1.41123	Nitrogen Metabolism	Cytochrome cd1 nitrite reductase (EC:1.7.2.1)
	gene2137	-1.42394	Miscellaneous	Hydroxylamine oxidoreductase precursor (EC 1.7.3.4)
	gene4952	-1.4278	Purines	Xanthosine phosphorylase (EC 2.4.2.1)
	gene1644	-1.51199	Flagellar motility in Prokaryota	Flagellar assembly protein FliH
	gene919	-1.52932	Motility and Chemotaxis	Chemotaxis response - phosphatase CheZ
	gene3181	-1.54342	Phage Host Interactions	Phage portal
	gene2919	-1.57288	Flagellar motility in Prokaryota	Negative regulator of flagellin synthesis FlgM
	gene2986	-1.66791	Nitrogen Metabolism	Nitrous-oxide reductase (EC 1.7.99.6)
	gene2757	-1.70081	Protein and nucleoprotein secretion system, Type IV	MSHA pilin protein MshB
	gene3070	-1.70157	Lysine, threonine, methionine, and cysteine	Outer membrane porin, OprD family
	gene419	-1.71887	Capsular and extracellular polysacchrides	Alginate biosynthesis transcriptional activator
	gene3173	-1.74923	Phages, Prophages	Phage collar
	gene1661	-2.00412	Flagellar motility in Prokaryota	Flagellar biosynthesis protein FliT
	gene3174	-2.18042	Phages, Prophages	Phage DNA packaging
	gene2959	-2.36802	Nitrogen Metabolism	Nitric oxide-dependent regulator DnrN or NorA

## Sheet: TableS2C
Year	Gene	Log2FoldChange	Function
2017	fun54566	5.90845	pesticidal protein
	fun56087	4.26867	phycobilisome Linker polypeptide/CpcD/allophycocyanin linker domain-containing protein
	fun36858	4.26583	MULTISPECIES: DUF3181 domain-containing protein
	fun68754	4.18674	Tic22-like family
	fun58704	4.00253	PsaD
	fun58641	3.97137	protoheme ferro-lyase (ferrochelatase)
	fun63368	3.67862	Ribulose bisphosphate carboxylase large chain 2
	fun55980	3.65976	photosystem I reaction centre subunit III
	fun5147	3.65759	aromatic alcohol reductase
	fun55975	3.64406	photosystem I reaction center subunit X-like protein
	fun66484	3.6236	Spy protein
	fun56014	3.60466	photosystem II protein D1 1
	fun56505	3.58812	plasmid segregation actin-type ATPase ParM
	fun56077	3.58117	phycobiliprotein lyase
	fun15946	3.56483	DUF4101 domain-containing protein
	fun15394	3.50678	DUF3155 domain-containing protein
	fun56037	3.4859	photosystem II reaction center protein Ycf12
	fun10073	3.46043	cofactor assembly of complex C subunit B
	fun28782	3.45894	Manganese-stabilising protein / photosystem II polypeptide
	fun16156	3.4459	DUF4278 domain-containing protein
	fun15405	3.34626	DUF3172 domain-containing protein
	fun10825	3.34264	cyanoexosortase A
	fun8911	3.33979	cellulose synthase subunit
	fun56039	3.33745	photosystem II reaction center X protein
	fun69186	3.3324	TonB-dependent outer membrane Receptor/Oar-like protein
	fun43747	3.32358	MULTISPECIES: PHA accumulation regulator DNA-binding-like
	fun56081	3.26137	phycobilisome degradation protein nblA
	fun16198	3.25518	DUF4327 domain-containing protein
	fun56046	3.23629	photosystem one PsaX
	fun30048	3.1863	microcyclamide/patellamide family RiPP
	fun14504	3.18582	DUF1825 domain-containing protein
	fun36139	3.17641	MULTISPECIES: DUF1257 domain-containing protein
	fun56011	3.16656	photosystem II phosphoprotein
	fun58692	3.15299	PrpF, AcnD-accessory
	fun15223	3.14984	DUF2949 domain-containing protein
	fun68448	3.14047	thiazoline oxidase
	fun44242	3.12597	MULTISPECIES: photosystem II reaction center protein PsbN
	fun57454	3.1246	primase P4
	fun15004	3.11483	DUF2605 domain-containing protein
	fun14495	3.09758	DUF1816 domain-containing protein
	fun56018	3.06771	photosystem II protein Psb27
	fun14977	3.05831	DUF2555 domain-containing protein
	fun37535	3.04866	MULTISPECIES: DUF760 domain-containing protein
	fun36847	3.04297	MULTISPECIES: DUF3155 domain-containing protein
	fun30221	3.04013	Mo-dependent nitrogenase
	fun55969	3.02402	photosystem I reaction center subunit PsaK
	fun14507	2.97641	DUF1830 domain-containing protein
	fun14181	2.97054	DUF129 domain-containing protein
	fun32504	2.96832	MULTISPECIES: allophycocyanin subunit beta
	fun54627	2.94316	PHA accumulation regulator DNA-binding-like protein
	fun36759	2.94194	MULTISPECIES: DUF2997 domain-containing protein
	fun56027	2.93155	photosystem II reaction center protein K
	fun44244	2.9229	MULTISPECIES: photosystem II reaction center protein T
	fun54602	2.91787	Pfpi family intracellular protease
	fun32942	2.91182	MULTISPECIES: apocytochrome f
	fun56089	2.90495	phycobilisome protein
	fun8060	2.89828	carbon dioxide-concentrating mechanism protein CcmK
	fun50777	2.88927	NblA-related protein
	fun56104	2.87241	phycoerythrin alpha chain
	fun44266	2.87207	MULTISPECIES: phycocyanin subunit beta
	fun14501	2.86664	DUF1822 domain-containing protein
	fun56103	2.85013	phycocyanobilin:ferredoxin oxidoreductase
	fun62162	2.82706	RbcX protein
	fun41543	2.82438	MULTISPECIES: menaquinol-cytochrome c reductase iron-sulfur protein
	fun14610	2.81186	DUF1995 domain-containing protein
	fun4066	2.80948	aluminum resistance family protein
	fun14350	2.80032	DUF1565 domain-containing protein, partial
	fun56082	2.79697	phycobilisome degradation protein NblA
	fun63671	2.79226	RNA polymerase sigma subunit RpsC/SigC
	fun68753	2.78748	Tic22 family protein
	fun23171	2.78299	high light inducible protein
	fun9786	2.77716	CO2 hydration protein
	fun14245	2.77527	DUF1400 domain-containing protein
	fun55968	2.75736	photosystem I reaction center subunit IX, partial
	fun16622	2.75507	DUF561 domain-containing protein
	fun13896	2.7281	DRTGG domain protein
	fun3746	2.6982	allophycocyanin
	fun16209	2.6906	DUF4335 domain-containing protein
	fun11169	2.68401	cytochrome b559 subunit alpha, partial
	fun63367	2.68049	Ribulose bisphosphate carboxylase large chain 1
	fun14141	2.68039	DUF1230 domain-containing protein
	fun55967	2.67626	Photosystem I reaction center subunit IX
	fun15534	2.67525	DUF3370 domain-containing protein
	fun14225	2.65646	DUF1350 domain-containing protein
	fun15593	2.64846	DUF3464 domain-containing protein
	fun68858	2.64371	TIGR02652 family protein
	fun44206	2.64234	MULTISPECIES: photosystem I protein PsaD
	fun16679	2.62647	DUF760 domain-containing protein
	fun26456	2.61759	isomerase YbhH
	fun51379	2.61004	nitrogenase
	fun36450	2.58034	MULTISPECIES: DUF2184 domain-containing protein
	fun15120	2.57631	DUF2808 domain-containing protein
	fun11185	2.56581	cytochrome b6-f complex subunit 5
	fun62918	2.55964	Rho termination factor domain protein
	fun15141	2.55707	DUF2839 domain-containing protein
	fun56031	2.55507	photosystem II reaction center protein PsbH
	fun56019	2.54428	photosystem II protein PsbQ
	fun15691	2.53364	DUF3611 domain-containing protein
	fun55944	2.52272	photosystem I iron-sulfur center protein PsaC
	fun15742	2.51995	DUF3747 domain-containing protein
	fun15412	2.5173	DUF3181 domain-containing protein
	fun14613	2.51612	DUF1997 domain-containing protein
	fun57682	2.50252	ProQ activator of osmoprotectant transporter prop
	fun16235	2.49898	DUF4359 domain-containing protein
	fun62921	2.49483	Rho termination protein
	fun15753	2.49392	DUF3769 domain-containing protein
	fun16204	2.48761	DUF4330 domain-containing protein
	fun55932	2.47737	photosystem I assembly protein Ycf4
	fun11565	2.47132	cytochrome c6
	fun62820	2.46269	resuscitation-promoting factor RpfE
	fun55956	2.46157	photosystem I reaction center protein subunit XI
	fun19456	2.45461	flavohemoglobin
	fun56028	2.4473	photosystem II reaction center protein L
	fun73411	2.44727	WecB/TagA/CpsF family exopolysaccharide biosynthesis protein
	fun6078	2.44368	autotransporter subunit beta
	fun14494	2.44274	DUF1815 domain-containing protein
	fun13255	2.44226	DNA nickase
	fun10580	2.44196	CpcD phycobilisome linker domain protein
	fun15257	2.44113	DUF2996 domain-containing protein
	fun10843	2.43015	cyanoporin
	fun44258	2.42768	MULTISPECIES: phycobilisome degradation protein NblA
	fun15681	2.42632	DUF3593 domain-containing protein
	fun52364	2.39732	Orange carotenoid-binding protein
	fun29822	2.39178	methylitaconate delta2-delta3-isomerase
	fun56008	2.39175	photosystem II manganese-stabilizing protein PsbO
	fun3736	2.38883	Allergen V5/Tpx-1 related protein
	fun17896	2.38401	exosortase O
	fun15262	2.37577	DUF3007 domain-containing protein
	fun1219	2.36707	30S ribosomal protein Ycf65
	fun43728	2.36141	MULTISPECIES: pesticin
	fun16676	2.34937	DUF751 domain-containing protein
	fun28838	2.34303	mannose-6-phosphate isomerase type 2
	fun52363	2.33124	Orange carotenoid protein
	fun56084	2.3269	phycobilisome linker polypeptide
	fun40309	2.324	MULTISPECIES: iron-sulfur cluster repair di-iron protein
	fun15448	2.31694	DUF3252 domain-containing protein
	fun56025	2.31587	photosystem II reaction center protein I
	fun15245	2.30444	DUF2973 domain-containing protein
	fun63836	2.30124	RNase HII
	fun1455	2.29868	4Fe-4S ferredoxin, iron-sulfur-binding protein
	fun18718	2.29328	ferrous iron transporter C
	fun6901	2.28052	bifunctional DNA primase/polymerase famiily protein
	fun30941	2.27533	multi-copper polyphenol oxidoreductase laccase
	fun37980	2.26566	MULTISPECIES: exported hypothetical protein
	fun46189	2.26398	MULTISPECIES: rubsico expression protein CbbX
	fun3748	2.25882	allophycocyanin alpha-B subunit apoprotein
	fun44236	2.25557	MULTISPECIES: photosystem II reaction center protein I
	fun15293	2.24795	DUF3038 domain-containing protein
	fun62483	2.2474	relaxase/mobilization nuclease
	fun70428	2.24708	TrkA-N domain protein
	fun63896	2.2387	Rne/Rng family ribonuclease
	fun57729	2.23059	protease PfpI family
	fun9282	2.22728	chlorophyll synthase ChlG
	fun38208	2.22664	MULTISPECIES: ferredoxin:protochlorophyllide reductase (ATP-dependent) subunit N
	fun56036	2.22526	photosystem II reaction center protein T
	fun15929	2.22143	DUF4079 domain-containing protein
	fun26617	2.21975	KaiA family protein
	fun24494	2.21686	integral membrane protein, partial
	fun26639	2.21396	KAP family P-loop domain-containing protein
	fun56006	2.2062	Photosystem II manganese-stabilizing polypeptide
	fun56091	2.20073	phycobilisome rod-core linker polypeptide CpcG
	fun55964	2.20046	photosystem I reaction center subunit IV
	fun38880	2.17397	MULTISPECIES: GfdT protein
	fun12552	2.17386	diflavin flavoprotein A
	fun66642	2.1697	stearoyl-CoA 9-desaturase, partial
	fun56079	2.16934	phycobilisome core-membrane linker protein
	fun55979	2.15871	photosystem I reaction center subunit XII
	fun55966	2.1584	photosystem I reaction center subunit IX
	fun55103	2.15532	pheophorbide a oxygenase
	fun49823	2.15076	N-ethylmaleimide reductase NemA
	fun34141	2.1342	MULTISPECIES: cation-transporting ATPase
	fun63757	2.12858	RNA polymerase, sigma subunit, ECF family
	fun55946	2.12013	photosystem I P700 chlorophyll a apoprotein A2
	fun56032	2.11111	photosystem II reaction center protein PsbM
	fun44203	2.09924	MULTISPECIES: photosystem I iron-sulfur center protein PsaC
	fun56030	2.09705	photosystem II reaction center protein Psb28
	fun51412	2.0938	nitrous oxidase accessory protein NosD
	fun55945	2.09146	photosystem I P700 chlorophyll a apoprotein A1
	fun38206	2.08358	MULTISPECIES: ferredoxin:protochlorophyllide reductase (ATP-dependent) iron-sulfur ATP-binding protein
	fun22061	2.07875	glycyl radical enzyme
	fun3751	2.0786	allophycocyanin subunit alpha apoprotein
	fun15298	2.07533	DUF3040 domain-containing protein, partial
	fun56098	2.07483	phycocyanin subunit alpha
	fun14724	2.0578	DUF218 domain-containing protein
	fun50272	2.04887	NAD(P)H-quinone oxidoreductase subunit M
	fun37290	2.0367	MULTISPECIES: DUF4327 domain-containing protein
	fun35135	2.02078	MULTISPECIES: cytochrome b6-f complex subunit IV
	fun56013	2.02008	photosystem II protein D1
	fun55940	2.00505	photosystem I core protein PsaA
	fun3752	2.00048	allophycocyanin subunit beta
	fun44201	1.99881	MULTISPECIES: photosystem I core protein PsaA
	fun53324	1.99073	PBS lyase HEAT domain protein repeat-containing protein
	fun55999	1.97868	photosystem II D2 protein (photosystem q(a) protein)
	fun11445	1.97292	cytochrome c-550
	fun55942	1.96294	photosystem I core protein PsaB
	fun46728	1.96016	MULTISPECIES: sodium-dependent bicarbonate transport family permease
	fun72664	1.94972	universal stress family protein
	fun14320	1.94905	DUF1517 domain-containing protein
	fun55973	1.94439	photosystem I reaction center subunit VIII
	fun26175	1.93669	IS701 family transposase ISMtsp19
	fun44165	1.92902	MULTISPECIES: phosphorylase
	fun21078	1.92125	glutamine amidotransferase class-I
	fun55992	1.91861	photosystem II core protein PsbZ
	fun51478	1.91191	NmrA-like protein
	fun46215	1.91168	MULTISPECIES: S-layer protein
	fun55960	1.90199	Photosystem I reaction center subunit II
	fun56099	1.88252	phycocyanin subunit beta
	fun25599	1.88055	IS3 family transposase ISNmu3
	fun7322	1.87889	bleomycin hydrolase
	fun8268	1.87303	carotene isomerase
	fun51376	1.86226	nitrogen regulatory protein P-II family
	fun11442	1.85668	cytochrome C subunit protein
	fun27494	1.84805	lignostilbene-alpha,beta-dioxygenase-like protein
	fun23807	1.84413	hydrogenase 4, membrane subunit
	fun38844	1.84024	MULTISPECIES: general secretion pathway protein GspD
	fun20528	1.83177	geranylgeranyl pyrophosphate synthase, partial
	fun21219	1.82401	Glutathione S-transferase zeta class
	fun62821	1.81885	Resuscitation-promoting factor RpfE
	fun24835	1.81839	iron uptake system component EfeO
	fun18624	1.81767	ferredoxin:protochlorophyllide reductase (ATP-dependent) iron-sulfur ATP-binding protein
	fun44219	1.81589	MULTISPECIES: photosystem II 44 kDa subunit reaction center protein
	fun42424	1.80745	MULTISPECIES: NAD(P)H-quinone oxidoreductase subunit 3
	fun52859	1.79223	oxidoreductase LLM family
	fun11188	1.78262	cytochrome b6-f complex subunit IV
	fun67076	1.77822	sucrose synthase
	fun11338	1.77045	cytochrome c oxidase accessory protein CcoG, partial
	fun23628	1.75124	HSR1-like GTP-binding protein
	fun31893	1.74691	MULTISPECIES: 7Fe ferredoxin
	fun1765	1.73768	6-pyruvoyl tetrahydropterin synthase and hypothetical protein
	fun27247	1.73671	large Ala/Glu-rich protein
	fun29544	1.72924	methane monooxygenase/ammonia monooxygenase subunit C, partial
	fun12953	1.7291	dissimilatory-type sulfite reductase subunit alpha
	fun35125	1.72274	MULTISPECIES: cytochrome b559 subunit beta
	fun3132	1.71651	adenylate/guanylate cyclase with GAF and PAS/PAC sensors
	fun3424	1.71443	alcohol dehydrogenase AdhP, partial
	fun62819	1.71342	resuscitation-promoting factor rpfE
	fun15498	1.69598	DUF3318 domain-containing protein
	fun50260	1.68557	NAD(P)H-quinone oxidoreductase subunit 4
	fun61782	1.68416	pyrroloquinoline-quinone synthase PqqC
	fun3998	1.68311	alpha/beta family hydrolase
	fun59512	1.68102	putative carboxytransferase
	fun63380	1.67567	ribulose-1,5-bisphosphate carboxylase/oxygenase large subunit
	fun6277	1.65663	bacterioferritin-associated ferredoxin-like protein
	fun53100	1.6562	PAC2 family protein, partial
	fun13079	1.65086	DNA binding domain protein, excisionase family
	fun56026	1.65022	photosystem II reaction center protein J
	fun54835	1.64199	phage tail length tape measure protein, partial
	fun12990	1.63588	ditF protein
	fun52396	1.63521	organic solvent ABC transporter substrate-bindng protein
	fun16706	1.62904	DUF820 domain-containing protein
	fun21615	1.62781	glycoside hydrolase family 24
	fun14153	1.6252	DUF1257 domain-containing protein
	fun8600	1.6135	cell division protein DivIVA, partial
	fun7919	1.60992	capsule synthesis protein, CapA
	fun55990	1.60042	photosystem II chlorophyll-binding protein CP47
	fun56637	1.60027	poly-beta-hydroxybutyrate polymerase, partial
	fun1542	1.60004	5-oxo-L-prolinase
	fun56022	1.59444	photosystem II q(b) protein
	fun50267	1.59042	NAD(P)H-quinone oxidoreductase subunit I
	fun10989	1.58789	cystathionine beta-synthase, partial
	fun33332	1.58759	MULTISPECIES: atrA protein
	fun19389	1.58579	flavin reductase FMN-binding protein
	fun8228	1.58206	carboxysome shell carbonic anhydrase
	fun11184	1.57333	cytochrome b6-f complex subunit 4
	fun18474	1.57191	fe2+ zn2+ uptake regulation protein
	fun23229	1.56473	HipA-like protein
	fun11206	1.55523	cytochrome BD quinol oxidase subunit I
	fun26153	1.55457	IS66 family transposase ISStau5
	fun55985	1.55372	photosystem II 44 kDa subunit reaction center protein
	fun11449	1.54615	cytochrome C-551
	fun30400	1.53419	molybdenum ABC transporter periplasmic molybdate-binding protein
	fun38116	1.53021	MULTISPECIES: FdrA family protein
	fun67601	1.50753	Suppressor of fused domain protein
	fun28502	1.49511	magnesium-protoporphyrin IX monomethyl ester (oxidative) cyclase
	fun66872	1.49492	subtilisin family serine protease
	fun16713	1.49308	DUF849 domain-containing protein
	fun64142	1.49244	S-layer domain-containing protein
	fun63633	1.48349	RNA polymerase sigma factor SigC
	fun42380	1.47952	MULTISPECIES: NAD(+) diphosphatase
	fun41537	1.47751	MULTISPECIES: menaquinol-cytochrome c reductase
	fun18041	1.47344	extradiol ring-cleavage dioxygenase, partial
	fun12821	1.47199	dinitrogenase reductase
	fun6004	1.47118	atrA protein
	fun29542	1.45894	methane monooxygenase/ammonia monooxygenase subunit B, partial
	fun29232	1.45382	membrane-bound ClpP-class protease
	fun26218	1.44313	ISAs1 family transposase ISAzs12
	fun11168	1.44082	cytochrome b559 subunit alpha
	fun19607	1.42676	FMN-dependent oxidoreductase nitrilotriacetate monooxygenase family
	fun28289	1.42479	LytR family transcriptional regulator, partial
	fun22168	1.42448	GPR1/FUN34/yaaH family protein
	fun55937	1.41867	photosystem I chlorophyll a apoprotein A2
	fun40105	1.41808	MULTISPECIES: InaA protein
	fun982	1.40736	3-methyl-2-oxobutanoate dehydrogenase (2-methylpropanoyl-transferring)
	fun10053	1.40555	coenzyme PQQ biosynthesis protein A
	fun58294	1.40285	protein p60 precursor
	fun49849	1.40248	N-methylhydantoinase A, partial
	fun4957	1.40208	aquaporin Z, partial
	fun18625	1.39672	ferredoxin:protochlorophyllide reductase (ATP-dependent) subunit B
	fun40194	1.38411	MULTISPECIES: intein-containing DNA gyrase subunit A
	fun13353	1.38324	DNA polymerase IV, partial
	fun34969	1.3774	MULTISPECIES: cupredoxin domain-containing protein
	fun73944	1.374	zf-TFIIB domain containing protein
	fun50263	1.37221	NAD(P)H-quinone oxidoreductase subunit F
	fun37178	1.37038	MULTISPECIES: DUF4168 domain-containing protein
	fun24268	1.36324	InaA protein
	fun14980	1.36256	DUF2561 domain-containing protein
	fun34558	1.359	MULTISPECIES: class E sortase
	fun33181	1.34744	MULTISPECIES: ATP synthase F0F1 subunit A
	fun69889	1.34481	transglycosylase-like protein
	fun14781	1.34292	DUF2249 domain-containing protein
	fun55309	1.33509	phosphatidylinositol 3-and 4-kinase
	fun15980	1.33345	DUF4135 domain-containing protein
	fun64442	1.33009	Secreted acid phosphatase
	fun49846	1.32546	N-methylhydantoinase (ATP-hydrolyzing) A 2
	fun70233	1.32025	trehalose biosynthesis protein
	fun24921	1.31858	iron-sulfur cluster repair di-iron protein
	fun4916	1.31568	apocytochrome f
	fun63373	1.3104	ribulose bisphosphate carboxylase small subunit, partial
	fun8755	1.30146	cell wall assembly protein
	fun56023	1.29486	photosystem II q(b) protein, partial
	fun64360	1.28541	SCP-like protein
	fun57341	1.27116	Predicted transcriptional regulators
	fun67670	1.26873	Survival protein SurE
	fun25825	1.265	IS5 family transposase ISAzo24
	fun51410	1.26266	nitrosocyanin
	fun67412	1.25652	sulfite reductase, ferredoxin dependent
	fun29528	1.25586	metallothionein
	fun59542	1.2535	putative cellulose-binding protein
	fun51960	1.25018	nucleotidyltransferase/DNA polymerase
	fun71429	1.24413	type II glyceraldehyde-3-phosphate dehydrogenase
	fun28466	1.24387	magnesium chelatase ATPase subunit D
	fun19381	1.2411	flavin reductase domain-containing FMN-binding protein
	fun63324	1.23975	ribosome modulation factor
	fun63668	1.23632	RNA polymerase sigma subunit ECF family
	fun41644	1.22015	MULTISPECIES: methicillin resistance protein
	fun25898	1.21758	IS5 family transposase ISMch2
	fun19649	1.2143	folate/biopterin family MFS transporter
	fun44903	1.21288	MULTISPECIES: protein serine/threonine phosphatase with GAF(s) sensor(s)
	fun44476	1.21072	MULTISPECIES: polyhydroxyalkanoic acid synthase
	fun57956	1.2079	protein FdrA
	fun26729	1.20565	ketosteroid isomerase-like enzyme
	fun47540	1.20431	MULTISPECIES: thiamine pyrophosphate-requiring protein
	fun30523	1.20393	molybdopterin converting factor, large subunit
	fun68578	1.20101	thiolase family protein, partial
	fun20159	1.19844	galactarate dehydratase, partial
	fun11181	1.19839	cytochrome b6-f complex iron-sulfur subunit
	fun49600	1.19775	mycothiol-dependent maleylpyruvate isomerase
	fun8514	1.19244	CDP-alcohol phosphatidyltransferase family protein
	fun68412	1.19107	thiamine pyrophosphate-requiring protein
	fun18070	1.19052	F0F1 ATP synthase subunit B, partial
	fun20114	1.18516	G5 domain-containing protein
	fun18626	1.18458	ferredoxin:protochlorophyllide reductase (ATP-dependent) subunit N
	fun29134	1.18412	membrane protease FtsH catalytic subunit
	fun56486	1.18392	plasmid replication initiator protein
	fun30661	1.18278	monooxygenase component MmoB/DmpM
	fun37966	1.18155	MULTISPECIES: exosortase system-associated protein, TIGR04073 family
	fun39950	1.18136	MULTISPECIES: hydrogenase assembly protein HypC
	fun50305	1.17641	NADH (or F420H2) dehydrogenase, subunit C
	fun28583	1.17486	malate synthase G, partial
	fun53175	1.17139	paraslipin, partial
	fun43457	1.17123	MULTISPECIES: PEP-utilizing protein mobile subunit
	fun11374	1.16777	cytochrome C oxidase subunit 1, partial
	fun70698	1.16717	Trp biosynthesis associated, protein, Oprn/Chp
	fun72688	1.16674	universal stress protein, partial
	fun42987	1.16039	MULTISPECIES: nucleotide sugar-1-phosphate transferase
	fun16164	1.15831	DUF4287 domain-containing protein
	fun37662	1.15815	MULTISPECIES: electron transfer flavoprotein domain protein
	fun49566	1.15807	mycofactocin precursor
	fun63387	1.15687	ribulose-bisphosphate carboxylase large subunit
	fun9880	1.15602	cobalamin biosynthesis protein CobB
	fun51026	1.15099	nicotinamide mononucleotide adenylyltransferase
	fun52834	1.1505	Oxidoreductase FAD-binding domain-containing protein
	fun21335	1.14846	Glycerol-3-phosphate ABC transporter, periplasmic glycerol-3-phosphate-binding protein
	fun1346	1.14686	4-hydroxybutyrate coenzyme A transferase
	fun73255	1.14521	Vitamin K epoxide reductase
	fun67519	1.13216	sulfurtransferase TusE
	fun61909	1.12956	pyruvate-flavodoxin oxidoreductase
	fun67496	1.1266	sulfur relay protein DsrC
	fun7346	1.12601	blue-copper protein
	fun9750	1.12303	Cna B domain protein
	fun36489	1.12066	MULTISPECIES: DUF2267 domain-containing protein
	fun50415	1.11566	NADH-dependent flavin oxidoreductase
	fun49568	1.11449	mycofactocin radical SAM maturase, partial
	fun32201	1.10441	MULTISPECIES: acyl-CoA reductase
	fun61885	1.10408	pyruvate oxidase, partial
	fun14219	1.10362	DUF1344 domain-containing protein
	fun50959	1.10316	Ni/Fe hydrogenase
	fun36406	1.09735	MULTISPECIES: DUF2071 domain-containing protein
	fun69880	1.09726	transglycosylase domain-containing protein
	fun70502	1.09213	tRNA 2-methylthio-N6-isopentenyl adenosine(37) hydroxylase MiaE-like protein
	fun42627	1.08778	MULTISPECIES: NDMA-dependent methanol dehydrogenase
	fun23591	1.08698	HscA chaperone
	fun47266	1.08033	MULTISPECIES: sulfur carrier protein ThiS
	fun45948	1.07989	MULTISPECIES: ribulose-bisphosphate carboxylase large subunit
	fun5896	1.07783	ATP-independent chaperone
	fun68786	1.07145	TIGR00303 family protein
	fun2474	1.06561	acetyl-CoA carboxylase, partial
	fun3958	1.06274	alpha-mannosidase, partial
	fun70054	1.06164	transport-associated protein
	fun26254	1.06086	ISAzo13 family transposase ISLsp4
	fun64222	1.06001	SagB-type dehydrogenase
	fun49562	1.05454	mycofactocin biosynthesis chaperone MftB
	fun16764	1.05353	DUF928 domain-containing protein
	fun62809	1.0529	resuscitation-promoting factor RpfA
	fun48342	1.05253	MULTISPECIES: trypsin
	fun50217	1.04953	NAD(P)H nitroreductase
	fun36176	1.04871	MULTISPECIES: DUF1344 domain-containing protein
	fun273	1.0485	2-aminophenol 1,6-dioxygenase subunit beta
	fun20682	1.04583	global nitrogen regulator NtcA
	fun12165	1.04061	decaheme c-type cytochrome, OmcA/MtrC family
	fun22015	1.03817	glycosyltransferase family protein
	fun72903	1.03642	UTRA domain-containing protein
	fun72099	1.03179	type VII secretion protein EsxI
	fun51166	1.02989	nitrate reductase subunit alpha
	fun10681	1.0298	crotonyl-CoA reductase
	fun38873	1.02923	MULTISPECIES: geranylgeranyl reductase
	fun56635	1.02854	poly-beta-hydroxybutyrate polymerase subunit
	fun56153	1.02674	phytochrome-like protein cph2
	fun63372	1.02652	ribulose bisphosphate carboxylase small subunit
	fun26408	1.02582	isoaspartyl peptidase
	fun50649	1.02555	NADP-dependent alcohol dehydrogenase
	fun21658	1.02423	glycoside hydrolase family 65
	fun22936	1.02306	hemerythrin HHE cation binding domain-containing protein
	fun37285	1.02206	MULTISPECIES: DUF4307 domain-containing protein
	fun51168	1.02198	nitrate reductase subunit beta
	fun24636	1.02168	intersectin-EH binding protein Ibp1
	fun477	1.02081	2-oxoacid:acceptor oxidoreductase subunit gamma
	fun49699	1.02008	N-acetylglucosamine specific PTS subunit
	fun9954	1.01924	cobalt transporter CbiM
	fun72996	1.01771	valine dehydrogenase
	fun37754	1.01659	MULTISPECIES: endopeptidase
	fun40039	1.01146	MULTISPECIES: hydroxyneurosporene methyltransferase
	fun34940	1.01107	MULTISPECIES: crotonyl-CoA reductase
	fun987	1.01058	3-methyl-2-oxobutanoate dehydrogenase subunit VorB
	fun37115	1.01036	MULTISPECIES: DUF4031 domain-containing protein
	fun49585	1.00811	mycothiol acetyltransferase
	fun41959	1.00382	MULTISPECIES: molybdopterin synthase
	fun51245	1.00296	nitric-oxide reductase large subunit
	fun2796	1.00251	acyl-CoA carboxylase subunit epsilon
	fun24038	0.999159	Hydroxymethylpyrimidine ABC transporter substrate-binding component
	fun43135	0.997598	MULTISPECIES: Orn/DAP/Arg decarboxylase 2
	fun42169	0.997568	MULTISPECIES: mycofactocin biosynthesis chaperone MftB
	fun11258	0.995413	cytochrome C biogenesis protein CcmC
	fun49870	0.993657	N-succinyl-L,L-diaminopimelate aminotransferase
	fun35751	0.989806	MULTISPECIES: DksA/TraR family C4-type zinc finger protein
	fun43969	0.984617	MULTISPECIES: phosphatidylinositol mannoside acyltransferase
	fun64862	0.982425	sensory rhodopsin transducer
	fun70741	0.982251	trypsin domain-containing protein
	fun60144	0.979539	putative Iron-sulphur cluster assembly protein,contains Rieske (2Fe-2S) domain (fragment, part 2)
	fun51207	0.979464	nitrate/sulfite reductase
	fun2341	0.979312	acetoin utilization protein AcuB
	fun63412	0.978772	Rieske (2Fe-2S) iron-sulfur domain protein protein
	fun11699	0.974976	Cytosine-specific methyltransferase (fragment)
	fun39037	0.973722	MULTISPECIES: glutamate mutase
	fun26269	0.973598	ISAzo13 family transposase, partial
	fun10051	0.9725	coenzyme F420:NADP oxidoreductase
	fun57622	0.970572	Propeptide PepSY amd peptidase M4
	fun159	0.970345	15-cis-phytoene desaturase
	fun26263	0.970144	ISAzo13 family transposase ISStau11
	fun44176	0.969395	MULTISPECIES: phosphosugar isomerase
	fun18687	0.967664	Ferritin Dps family protein (fragment)
	fun50430	0.965733	NADH-quinone oxidoreductase chain B
	fun989	0.963011	3-methyl-2-oxobutanoate hydroxymethyltransferase, partial
	fun43556	0.95687	MULTISPECIES: peptidase M75 family protein
	fun65198	0.955208	SH3 domain-containing-like protein 1
	fun36770	0.953653	MULTISPECIES: DUF3017 domain-containing protein
	fun49567	0.946847	mycofactocin radical SAM maturase
	fun50800	0.946363	NDMA-dependent methanol dehydrogenase
	fun12369	0.944851	deoxyribose-phosphate aldolase/phospho-2-dehydro-3-deoxyheptonate aldolase
	fun32083	0.941917	MULTISPECIES: acetyl-coenzyme A synthetase
	fun59085	0.938516	purine/cytosine permease
	fun3784	0.93769	alpha-1 2-mannosidase
	fun67051	0.937033	succinyldiaminopimelate transaminase, partial
	fun31186	0.935876	MULTISPECIES: 12-oxophytodienoate reductase
	fun66951	0.932515	succinate dehydrogenase subunit B
	fun1407	0.930823	4-oxalomesaconate tautomerase
	fun39715	0.929561	MULTISPECIES: heterodisulfide reductase subunit B
	fun37234	0.929561	MULTISPECIES: DUF4245 domain-containing protein
	fun31264	0.929028	MULTISPECIES: 2-hydroxycyclohexanecarboxyl-CoA dehydrogenase
	fun28710	0.927181	maltose/cellobiose ABC transporter ATP-binding subunit
	fun23845	0.923812	hydrogenase HoxE
	fun39386	0.923535	MULTISPECIES: glyoxalase/bleomycin resistance/dioxygenase family protein
	fun46665	0.92213	MULTISPECIES: SLC13 family permease
	fun70862	0.921734	twin arginine-targeting protein translocase TatB
	fun50157	0.921127	NAD(FAD)-dependent dehydrogenase
	fun8375	0.920574	cation transport regulator
	fun1514	0.920067	5-methylcytosine restriction system protein
	fun41504	0.91923	MULTISPECIES: membrane assembly protein AsmA
	fun42172	0.915772	MULTISPECIES: mycofactocin radical SAM maturase
	fun62630	0.914652	respiratory nitrate reductase subunit gamma
	fun57826	0.90749	protein containing cell-wall hydrolase domain
	fun49575	0.906013	mycofactocin system protein MftB
	fun23830	0.905393	hydrogenase expression protein HypD
	fun55829	0.904904	phosphoribulokinase
	fun26129	0.904365	IS66 family transposase ISCysp4
	fun45094	0.902925	MULTISPECIES: PTS lactose transporter subunit IIC
	fun9526	0.900892	citrate (pro-3S)-lyase
	fun58885	0.896782	PTS lactose transporter subunit IIC
	fun4818	0.893599	antigen
	fun30579	0.890977	molybdopterin oxidoreductase, partial
	fun73523	0.885428	xanthine dehydrogenase molybdenum-binding
	fun56996	0.885045	polysaccharide pyruvyl transferase
	fun49564	0.884289	mycofactocin biosynthesis peptidyl-dipeptidase MftE
	fun472	0.882098	2-oxoacid:acceptor oxidoreductase
	fun5131	0.881238	Armadillo/beta-catenin-like repeat protein
	fun36471	0.881107	MULTISPECIES: DUF2231 domain-containing protein
	fun2120	0.880667	ABC-1 domain-containing protein
	fun9029	0.879571	chaperone protein dnaK2
	fun41230	0.87911	MULTISPECIES: M18 family aminopeptidase
	fun73989	0.877394	zinc finger, UBP-type
	fun51012	0.877258	nickel-type superoxide dismutase maturation protease
	fun14578	0.876948	DUF1931 domain-containing protein
	fun72884	0.876072	UsfY protein
	fun19671	0.874851	form I ribulose bisphosphate carboxylase large subunit
	fun51310	0.874788	nitroalkane oxidase
	fun66994	0.874133	succinate-semialdehyde dehydrogenase, partial
	fun16338	0.872464	DUF4446 domain-containing protein
	fun36024	0.871261	MULTISPECIES: DoxX family membrane protein
	fun54445	0.870567	periplasmic serine protease, Do/DeqQ family
	fun68700	0.870352	threonyl/alanyl tRNA synthetase SAD
	fun61600	0.867139	pyridoxal biosynthesis lyase PdxS, partial
	fun5396	0.864281	aspartate oxidase
	fun22768	0.857351	helix-hairpin-helix protein
	fun62816	0.855705	Resuscitation-promoting factor RpfB
	fun66052	0.853791	solanesyl diphosphate synthase
	fun20334	0.853366	gas vesicle synthesis GvpLGvpF
	fun47888	0.853258	MULTISPECIES: toxin-antitoxin system HicB family antitoxin
	fun45107	0.851893	MULTISPECIES: PTS mannose transporter subunit IIA
	fun62323	0.848788	redox-sensing transcriptional repressor Rex, partial
	fun35369	0.848363	MULTISPECIES: D-beta-D-heptose 1-phosphate adenosyltransferase
	fun49058	0.847669	MULTISPECIES: vanillate O-demethylase oxidoreductase VanB
	fun23064	0.845987	heparin-binding hemagglutinin
	fun57392	0.845587	preprotein translocase SecA
	fun58497	0.844776	protein usg
	fun63879	0.843291	RND superfamily protein-like exporter
	fun6618	0.839426	beta-glucosidase, partial
	fun10859	0.839164	cyclic 2,3-phosphoglycerate synthetase
	fun69793	0.838605	transcriptional regulators, TraR/DksA family protein
	fun23817	0.838298	hydrogenase assembly protein HupF
	fun10948	0.83708	cyclopropane fatty acid synthase
	fun53888	0.836127	peptidase S1 and S6, chymotrypsin/Hap
	fun58836	0.835095	PTS fructose transporter subunit IIBC
	fun14718	0.835072	DUF2171 domain-containing protein
	fun70230	0.834569	trehalose 6-phosphate phosphorylase
	fun68831	0.834328	TIGR02234 family membrane protein
	fun72897	0.833196	UspA domain-containing protein
	fun11664	0.833076	cytochrome-c oxidase, partial
	fun28521	0.832877	magnetic particle membrane specific GTPase P16
	fun36295	0.831836	MULTISPECIES: DUF1727 domain-containing protein
	fun4826	0.831774	antioxidant protein
	fun16766	0.831761	DUF929 domain-containing protein
	fun42170	0.830585	MULTISPECIES: mycofactocin biosynthesis peptidyl-dipeptidase MftE
	fun64217	0.830481	SAF domain-containing protein
	fun5987	0.829946	ATPase-like, ParA/MinD
	fun11148	0.829472	cytochrome b subunit of the bc complex
	fun44691	0.828532	MULTISPECIES: preprotein translocase subunit TatA
	fun6659	0.825958	beta-ketoacyl synthase, partial
	fun22859	0.825161	heme iron utilization protein
	fun49771	0.824845	N-acetyltransferase GCN5
	fun9299	0.823855	cholesterol esterase
	fun69906	0.823628	translation elongation factor
	fun49296	0.823625	MULTISPECIES: YHS domain-containing protein
	fun68891	0.823285	TIGR03118 family protein, partial
	fun16259	0.821194	DUF4385 domain-containing protein
	fun36844	0.817969	MULTISPECIES: DUF3151 domain-containing protein
	fun63470	0.81596	ring-hydroxylating dioxygenase
	fun12984	0.814797	disulfide oxidoreductase
	fun45489	0.813975	MULTISPECIES: pyruvate:ferredoxin (flavodoxin) oxidoreductase
	fun37217	0.812457	MULTISPECIES: DUF4229 domain-containing protein
	fun50319	0.812271	NADH dehydrogenase FAD-containing subunit
	fun54446	0.811021	periplasmic serine protease, DO/DeqQ family protein
	fun44716	0.810517	MULTISPECIES: primosome assembly protein PriA
	fun55886	0.808879	phosphotransferase system enzyme IIA component
	fun9550	0.807165	citrate synthase 2
	fun55310	0.806909	phosphatidylinositol alpha-mannosyltransferase
	fun27622	0.805653	lipid kinase YegS
	fun12827	0.803231	dinucleotide-binding enzyme
	fun15406	0.802877	DUF3175 domain-containing protein
	fun72734	0.80268	uracil-DNA glycosylase-associated domain / uracil-DNA glycosylase family 6
	fun514	0.798629	2-oxoglutarate ferredoxin oxidoreductase subunit alpha, partial
	fun32700	0.798518	MULTISPECIES: aminofutalosine synthase MqnE
	fun24450	0.798191	Insertion element protein
	fun19986	0.797274	fumarate lyase
	fun28132	0.796959	lycopene cyclase family protein
	fun5743	0.795063	ATP-dependent DNA helicase RecG, partial
	fun64089	0.790351	S-adenosyl methyltransferase
	fun1847	0.789074	aa3-type cytochrome c oxidase subunit IV
	fun51472	0.788107	NmrA family transcriptional regulator
	fun26029	0.787509	IS607 family transposase
	fun39212	0.785931	MULTISPECIES: glycine oxidase ThiO
	fun30864	0.785554	MspA protein
	fun32051	0.784302	MULTISPECIES: acetyl-/propionyl-CoA carboxylase subunit alpha
	fun24237	0.783368	IMP dehydrogenase, partial
	fun14762	0.783018	DUF2231 domain-containing protein
	fun9924	0.782751	cobalamin-independent synthase MetE-like protein
	fun45011	0.781388	MULTISPECIES: protoporphyrinogen oxidase
	fun42784	0.781054	MULTISPECIES: nitrite reductase
	fun42130	0.780959	MULTISPECIES: Mur ligase
	fun47240	0.777903	MULTISPECIES: sulfite reductase subunit A
	fun15799	0.777668	DUF3854 domain-containing protein
	fun13947	0.777163	DsrE family protein
	fun13910	0.776374	drug resistance transporter
	fun28572	0.776032	malate dehydrogenase (oxaloacetate-decarboxylating)
	fun14797	0.774908	DUF2267 domain-containing protein
	fun36566	0.773307	MULTISPECIES: DUF2505 domain-containing protein
	fun37446	0.773172	MULTISPECIES: DUF4916 domain-containing protein
	fun2694	0.772174	AcrR family transcriptional regulator
	fun21230	0.772055	glutathione transferase GstA
	fun58778	0.771873	pterin dehydratase
	fun40549	0.771301	MULTISPECIES: IS630 family transposase ISAzs37
	fun24599	0.771176	intein-containing radical SAM protein
	fun72340	0.770782	UDP pyrophosphate phosphatase
	fun20031	0.770171	fusaric acid resistance protein
	fun20877	0.767579	glucose-6-phosphate dehydrogenase assembly protein OpcA
	fun8748	0.766827	cell wall anchor
	fun53125	0.766216	pantothenate synthetase
	fun28008	0.765859	LPS biosynthesis choline kinase
	fun52424	0.7658	Orn/Lys/Arg decarboxylase major region
	fun70687	0.765204	tRNA/tmRNA/rRNA uracil-C5-methylase
	fun44932	0.765143	MULTISPECIES: protein translocase TatA
	fun14444	0.763213	DUF1729 domain-containing protein
	fun5118	0.761628	argininosuccinate lyase, partial
	fun12943	0.761362	dipZ protein
	fun32553	0.76134	MULTISPECIES: alpha-hydroxy-acid oxidizing enzyme
	fun37093	0.760456	MULTISPECIES: DUF397 domain-containing protein
	fun35129	0.760362	MULTISPECIES: cytochrome b6
	fun41421	0.758531	MULTISPECIES: mannose-6-phosphate isomerase, class I
	fun23846	0.758015	hydrogenase HoxU
	fun16021	0.756821	DUF4168 domain-containing protein
	fun70733	0.756508	TrwC relaxase
	fun47673	0.756494	MULTISPECIES: TIGR00300 family protein
	fun51162	0.753541	nitrate reductase molybdenum cofactor assembly chaperone
	fun51148	0.753383	nitrate oxidoreductase subunit beta, partial
	fun67113	0.752679	sugar ABC transporter
	fun70839	0.752492	tungsten formylmethanofuran dehydrogenase subunit C
	fun48798	0.749545	MULTISPECIES: ubiquinol-cytochrome c reductase
	fun52944	0.747764	Oxoglutarate decarboxylase
	fun66377	0.746303	spore protein SP21
	fun7289	0.741008	BioY protein
	fun2423	0.74026	acetyl-/propionyl-CoA carboxylase subunit alpha
	fun15436	0.739896	DUF3235 domain-containing protein
	fun60733	0.738556	putative phosphoribosyltransferase
	fun69053	0.738292	Tol biopolymer transport system periplasmic protein
	fun11649	0.738165	cytochrome ubiquinol oxidase subunit II
	fun4726	0.737804	anti-sigma 24 factor
	fun26253	0.737002	ISAzo13 family transposase ISKra3
	fun66326	0.736929	spore coat protein
	fun26704	0.736897	ketohydroxyglutarate aldolase
	fun30246	0.736654	Mobile element protein
	fun14252	0.734143	DUF1416 domain-containing protein
	fun26918	0.732797	L-cysteine:1D-myo-inositol 2-amino-2-deoxy-alpha-D-glucopyranoside ligase
	fun1849	0.729199	AAA ATPase central domain protein
	fun10400	0.725782	conserved protein of unknown function BmrU
	fun40183	0.724593	MULTISPECIES: integration host factor
	fun41726	0.724407	MULTISPECIES: methylmalonyl Co-A mutase-associated GTPase MeaB
	fun493	0.723115	2-oxoglutarate dehydrogenase E1
	fun61918	0.72237	pyruvate:ferredoxin (flavodoxin) oxidoreductase
	fun56997	0.722313	polysaccharide pyruvyl transferase CsaB
	fun4074	0.720656	amicyanin
	fun29845	0.720058	methylmalonyl-CoA mutase small subunit
	fun26438	0.718899	isocitrate dehydrogenase, partial
	fun66924	0.71727	succinate dehydrogenase cytochrome B subunit, b558 family
	fun86	0.717115	1-phosphofructokinase
	fun47755	0.716996	MULTISPECIES: TIGR03842 family LLM class F420-dependent oxidoreductase
	fun11648	0.714887	cytochrome ubiquinol oxidase subunit I, partial
	fun481	0.71329	2-oxoacid:ferredoxin oxidoreductase subunit beta, partial
	fun56633	0.713208	poly-beta-hydroxybutyrate polymerase
	fun34706	0.713137	MULTISPECIES: coenzyme F420 biosynthesis-associated protein
	fun11071	0.712756	cysteine--1-D-myo-inosityl 2-amino-2-deoxy-alpha-D-glucopyranoside ligase
	fun39652	0.712681	MULTISPECIES: heme-copper oxidase subunit III
	fun49576	0.712056	mycofactocin system transcriptional regulator
	fun50766	0.710638	natural resistance-associated macrophage protein
	fun30337	0.710352	molecular chaperone Hsp20
	fun8538	0.710111	CDP-glycerol--poly(glycerophosphate) glycerophosphotransferase
	fun70142	0.710057	transposon DNA-invertase
	fun53882	0.708548	peptidase S01 family protein
	fun67027	0.70772	succinyl-CoA synthetase subunit alpha
	fun14960	0.706679	DUF2530 domain-containing protein
	fun48803	0.706441	MULTISPECIES: ubiquinol-cytochrome c reductase cytochrome b subunit
	fun61867	0.705417	pyruvate formate-lyase
	fun15191	0.704441	DUF29 domain-containing protein
	fun56527	0.703954	plastocyanin-like protein
	fun29546	0.702696	methane/phenol/toluene hydroxylase
	fun4577	0.702561	anaerobic glycerol-3-phosphate dehydrogenase subunit B
	fun52343	0.702274	OpgC protein
	fun6347	0.701778	barbiturase
	fun14546	0.70107	DUF1876 domain-containing protein
	fun74012	0.697572	zinc permease
	fun22625	0.69735	heat-shock protein A
	fun61798	0.696977	pyruvate dehydrogenase (acetyl-transferring)
	fun7410	0.696055	branched-chain alpha-keto acid dehydrogenase subunit E2, partial
	fun55834	0.694575	phosphorylase
	fun67080	0.693919	sucrose-6F-phosphate phosphohydrolase
	fun28443	0.693764	maf protein
	fun37188	0.693523	MULTISPECIES: DUF4177 domain-containing protein
	fun40270	0.693389	MULTISPECIES: iron transporter
	fun11553	0.692814	cytochrome C554
	fun7172	0.692305	binding-protein-dependent transporters inner membrane component
	fun63352	0.691581	ribosylglycohydrolase
	fun49400	0.69081	MULTISPECIES: zinc-binding dehydrogenase
	fun3919	0.69028	alpha-ketoglutarate decarboxylase, partial
	fun51373	0.689075	nitrogen regulatory protein P-II 1
	fun66973	0.688036	succinate--CoA ligase (ADP-forming)
	fun57597	0.687388	prolyl-tRNA editing protein
	fun9705	0.686128	Clp protease adaptor protein ClpS
	fun2457	0.685831	acetyl-CoA carboxylase carboxyltransferase subunit alpha/beta
	fun25938	0.6842	IS5 family transposase ISPaen3
	fun58107	0.681951	protein meaA
	fun24812	0.678794	iron reductase
	fun6920	0.678271	bifunctional Fe-S cluster assembly protein NifU/tRNA 2-thiouridine(34) synthase MnmA
	fun20390	0.677471	GDP-mannose pyrophosphorylase
	fun2475	0.6758	acetyl-CoA carboxyltransferase
	fun36094	0.675521	MULTISPECIES: DUF1116 domain-containing protein
	fun37491	0.675172	MULTISPECIES: DUF5130 domain-containing protein
	fun20677	0.673913	GlnR family transcriptional regulator
	fun2998	0.6734	addiction module antidote protein
	fun61976	0.673271	quercetin 2,3-dioxygenase
	fun55753	0.672582	phosphoribosyl transferase
	fun66960	0.670963	succinate dehydrogenase, partial
	fun69	0.669455	1-Cys peroxiredoxin
	fun52401	0.668981	organic solvent resistance ABC transporter substrate-binding protein
	fun74140	0.668341	Zn-dependent oxidoreductase NADPH:quinone reductase
	fun15548	0.668303	DUF3386 domain-containing protein
	fun50099	0.666726	NAD-dependent formate dehydrogenase iron-sulfur protein
	fun15174	0.66604	DUF2877 domain-containing protein
	fun22651	0.665632	heat-shock protein SP21
	fun74141	0.665112	Zn-dependent oxidoreductase, NADPH:quinone reductase
	fun45605	0.663846	MULTISPECIES: redox-sensing transcriptional repressor Rex
	fun8312	0.663787	catalase-peroxidase, partial
	fun38649	0.662606	MULTISPECIES: fructose-bisphosphate aldolase class I
	fun19774	0.662589	formimidoyltetrahydrofolate cyclodeaminase
	fun67404	0.662297	sulfite reductase subunit A
	fun12637	0.662136	dihydrodipicolinate synthase
	fun62142	0.661981	raiA ribosome-associated inhibitor A
	fun36538	0.661876	MULTISPECIES: DUF2383 domain-containing protein
	fun30452	0.661855	molybdenum cofactor synthesis protein
	fun72469	0.660975	UDP-N-acetylglucosamine 2-epimerase
	fun32284	0.660042	MULTISPECIES: adenosylmethionine decarboxylase
	fun36198	0.659758	MULTISPECIES: DUF1416 domain-containing protein
	fun32925	0.659309	MULTISPECIES: antitoxin VapB
	fun39873	0.658857	MULTISPECIES: HrcA family transcriptional regulator
	fun72670	0.65883	universal stress protein A
	fun51916	0.658698	nucleotide sugar-1-phosphate transferase
	fun2508	0.658164	acetyl-coenzyme A synthetase, partial
	fun47117	0.655363	MULTISPECIES: SUF system Fe-S cluster assembly regulator
	fun38688	0.653703	MULTISPECIES: fumarate reductase/succinate dehydrogenase flavoprotein subunit
	fun64988	0.653043	serine peptidase
	fun35625	0.652997	MULTISPECIES: dihydrofolate synthase
	fun2856	0.650955	acyl-CoA hydratase
	fun23656	0.650847	HtrA protease/chaperone protein
	fun38949	0.650713	MULTISPECIES: glucan export ABC transporter ATP-binding protein
	fun42181	0.6499	MULTISPECIES: mycothiol conjugate amidase Mca
	fun15495	0.649809	DUF3311 domain-containing protein
	fun67488	0.649141	sulfur globule protein precursor
	fun34617	0.647036	MULTISPECIES: co-chaperone YbbN
	fun21769	0.64666	glycosyl hydrolase family 32
	fun47736	0.646601	MULTISPECIES: TIGR03085 family protein
	fun34939	0.645304	MULTISPECIES: crotonyl-CoA carboxylase/reductase
	fun5508	0.642053	ATP F0F1 synthase subunit I
	fun14825	0.640752	DUF2294 domain-containing protein
	fun64592	0.640322	secretion protein EspR
	fun15633	0.639228	DUF3515 domain-containing protein
	fun49571	0.63868	mycofactocin system glycosyltransferase
	fun3097	0.638486	adenosylmethionine-8-amino-7-oxononanoate aminotransferase
	fun14484	0.636469	DUF1802 domain-containing protein
	fun13682	0.63476	DNA-directed RNA polymerase subunit beta''
	fun13903	0.63436	drug exporter-like protein of the RND superfamily
	fun2670	0.632851	ACP S-malonyltransferase
	fun214	0.632512	1D-myo-inositol 2-acetamido-2-deoxy-alpha-D-glucopyranoside deacetylase
	fun26274	0.630766	ISKra4 family transposase
	fun23704	0.630634	hyaluronate lyase
	fun43880	0.629332	MULTISPECIES: phenylacetic acid degradation protein PaaN
	fun73449	0.629123	X-Pro dipeptidase
	fun8534	0.628251	CDP-glycerol glycerophosphotransferase family protein
	fun28587	0.627828	malate--CoA ligase subunit beta
	fun19705	0.627027	formate dehydrogenase H subunit alpha, selenocysteine-containing
	fun62038	0.626028	quinoline 2-oxidoreductase
	fun14266	0.626015	DUF1440 domain-containing protein
	fun33337	0.625824	MULTISPECIES: auracyanin-B
	fun16086	0.625697	DUF4229 domain-containing protein
	fun68890	0.625355	TIGR03118 family protein
	fun16114	0.624036	DUF4245 domain-containing protein
	fun20087	0.622935	futalosine hydrolase
	fun4576	0.622586	anaerobic glycerol-3-phosphate dehydrogenase subunit A
	fun61764	0.621274	pyrroloquinoline quinone biosynthesis protein B
	fun50756	0.620897	NarK family nitrate/nitrite MFS transporter
	fun414	0.619986	2-ketoisovalerate ferredoxin oxidoreductase subunit alpha
	fun12074	0.619292	daunorubicin ABC transporter ATPase
	fun4728	0.618015	anti-sigma B factor antagonist
	fun18011	0.616302	extracellular solute-binding protein
	fun60443	0.615768	putative NADH-quinone oxidoreductase subunit F 2
	fun71405	0.614801	type IA DNA topoisomerase
	fun18604	0.614575	ferredoxin-NADP reductase
	fun23607	0.613964	Hsp20/alpha crystallin family protein
	fun2203	0.613846	ABC-type sugar transport system, periplasmic component
	fun495	0.613606	2-oxoglutarate dehydrogenase E1 component, partial
	fun20515	0.613269	geranyl transferase
	fun43324	0.612301	MULTISPECIES: PA-phosphatase
	fun8144	0.61215	carboxyl transferase
	fun10520	0.611927	copper-transporting ATPase
	fun51892	0.611806	nucleotidase
	fun62152	0.610707	rare lipoprotein A
	fun42848	0.609802	MULTISPECIES: NmrA family transcriptional regulator
	fun23663	0.609768	HtrA2 peptidase
	fun33120	0.609686	MULTISPECIES: aspartate 1-decarboxylase
	fun12192	0.608848	DegP-like serine endoprotease
	fun5545	0.606974	ATP synthase F0 subunit alpha
	fun62807	0.606884	resuscitation-promoting factor
	fun13686	0.606794	DNA-directed RNA polymerase subunit gamma
	fun42651	0.606205	MULTISPECIES: neutral zinc metallopeptidase
	fun37052	0.60615	MULTISPECIES: DUF3817 domain-containing protein
	fun11604	0.605749	cytochrome o ubiquinol oxidase
	fun46558	0.605736	MULTISPECIES: SigB/SigF/SigG family RNA polymerase sigma factor
	fun30509	0.605573	molybdopterin biosynthesis protein MoeZ
	fun16782	0.605348	DUF948 domain-containing protein
	fun14569	0.605221	DUF1918 domain-containing protein
	fun58473	0.603627	protein translocase TatA
	fun18386	0.60313	FdrA family protein
	fun65202	0.601621	SH3 type 3 domain-containing protein
	fun40249	0.60156	MULTISPECIES: iron ABC transporter ATP-binding protein
	fun26386	0.600162	ISNCY family transposase ISPlas1
	fun26402	0.599537	isoamylase
	fun17112	0.598776	elongation factor G-like protein EF-G2
	fun59338	0.597257	putative aminotransferase
	fun15021	0.596585	DUF2630 domain-containing protein
	fun72256	0.596525	ubiquinol-cytochrome c reductase
	fun34536	0.596377	MULTISPECIES: citrate synthase/methylcitrate synthase
	fun66914	0.596223	succinate dehydrogenase and fumarate reductase iron-sulfur protein
	fun37902	0.595928	MULTISPECIES: exo-alpha-sialidase
	fun57607	0.595534	propanediol dehydratase large subunit
	fun36820	0.595373	MULTISPECIES: DUF3105 domain-containing protein
	fun68597	0.595044	thioredoxin domain-containing protein, partial
	fun14995	0.591209	DUF2587 domain-containing protein
	fun10679	0.590174	crotonyl-CoA carboxylase/reductase
	fun42626	0.589749	MULTISPECIES: NDMA-dependent alcohol dehydrogenase
	fun60744	0.588997	putative PhoU
	fun30580	0.588346	molybdopterin synthase
	fun18432	0.587838	Fe-S oxidoreductase, partial
	fun27652	0.586552	lipoamide dehydrogenase
	fun44397	0.586431	MULTISPECIES: plasmid stabilization protein
	fun22634	0.586188	heat-shock protein Hsp20
	fun65377	0.586039	sigma factor regulator FecR
	fun13194	0.583926	DNA ligase (NAD(+)) LigA, partial
	fun24549	0.583512	integration host factor MihF
	fun8498	0.582523	CdaR family transcriptional regulator
	fun47303	0.58167	MULTISPECIES: superoxide dismutase, Ni
	fun5317	0.581374	AsnC family protein
	fun5338	0.581353	Asp23/Gls24 family envelope stress response protein
	fun14953	0.581215	DUF2520 domain-containing protein
	fun65029	0.580161	serine protease HtrA
	fun9035	0.580136	chaperone protein HtpG
	fun9671	0.579055	class IV aminotransferase
	fun73829	0.578928	YibE/F family protein
	fun15186	0.578365	DUF2892 domain-containing protein
	fun30478	0.578328	molybdenum-pterin-binding protein
	fun63760	0.576593	RNA polymerase, sigma-24 subunit, ECF subfamily
	fun32001	0.575817	MULTISPECIES: acetate--CoA ligase
	fun30314	0.575773	molecular chaperone
	fun53863	0.575617	peptidase M75 family protein
	fun17495	0.574984	erythromycin esterase
	fun66261	0.574945	sphingosine kinase
	fun13331	0.574746	DNA polymerase III subunit gamma/tau, partial
	fun4374	0.574162	aminoglycoside resistance protein
	fun16329	0.574137	DUF4439 domain-containing protein
	fun52791	0.573784	oxaloacetate decarboxylase subunit alpha
	fun63027	0.573546	riboflavin deaminase
	fun18805	0.573467	fibronectin/fibrinogen-binding protein
	fun26424	0.573003	isochorismate synthase
	fun43559	0.572774	MULTISPECIES: peptidase S1
	fun8080	0.571168	carbon monoxide dehydrogenase medium subunit
	fun12780	0.571035	dimethylallyltranstransferase
	fun559	0.570673	2-phosphoglycerate kinase
	fun50758	0.570625	NarK/NasA family nitrate transporter
	fun67591	0.569991	superoxide dismutase, Ni
	fun10503	0.569928	copper-binding protein
	fun64381	0.569246	SDR family mycofactocin-dependent oxidoreductase
	fun53578	0.569157	peptidase A2
	fun72877	0.568357	uroporphyrinogen-III C-methyltransferase, partial
	fun22672	0.567956	heavy metal transport/detoxification protein
	fun36789	0.567831	MULTISPECIES: DUF3052 domain-containing protein
	fun544	0.567399	2-oxoisovalerate dehydrogenase subunit alpha
	fun15656	0.565781	DUF3558 domain-containing protein
	fun46286	0.565434	MULTISPECIES: SDR family mycofactocin-dependent oxidoreductase
	fun26695	0.564486	ketoacyl reductase
	fun7336	0.564167	blue (type 1) copper domain-containing protein
	fun64369	0.564115	scramblase
	fun2283	0.564099	acetamidase/formamidase family protein
	fun20349	0.563697	GatB/YqeY domain-containing protein
	fun29356	0.560906	mesaconyl-CoA isomerase
	fun60470	0.559714	putative nitrite reductase
	fun56526	0.559272	plastocyanin
	fun17243	0.557987	endonuclease IV
	fun39222	0.557817	MULTISPECIES: glycine--tRNA ligase
	fun33763	0.557745	MULTISPECIES: biotin attachment protein
	fun17637	0.557381	ethylmalonyl-CoA mutase
	fun36062	0.556273	MULTISPECIES: dual-specificity RNA methyltransferase RlmN
	fun36849	0.556093	MULTISPECIES: DUF3159 domain-containing protein
	fun72260	0.555204	ubiquinol-cytochrome c reductase cytochrome b subunit
	fun18012	0.554779	extracellular solute-binding protein family 1
	fun54237	0.554484	Peptidoglycan-binding LysM
	fun32558	0.55416	MULTISPECIES: alpha-ketoglutarate decarboxylase
	fun63167	0.554129	ribonucleotide reductase
	fun1006	0.554027	3-methylitaconate isomerase
	fun68844	0.552888	TIGR02449 family protein
	fun36156	0.551342	MULTISPECIES: DUF1290 domain-containing protein
	fun5968	0.550997	ATPase P
	fun29826	0.55088	methylmalonate-semialdehyde dehydrogenase (CoA acylating), partial
	fun34533	0.550542	MULTISPECIES: citrate synthase
	fun12753	0.550223	dihydroxyacetone kinase subunit L
	fun72257	0.548692	ubiquinol-cytochrome C reductase
	fun22055	0.548609	glycosyltransferase/methyltransferase
	fun23103	0.547315	heterodisulfide reductase
	fun10058	0.54728	coenzyme PQQ precursor peptide PqqA
	fun14625	0.546729	DUF202 domain-containing protein
	fun20048	0.546439	fused acetyl/propionyl-CoA carboxylase subunit alpha/methylmalonyl-CoA decarboxylase subunit alpha
	fun22832	0.546225	heme b synthase
	fun7884	0.54562	capsule biosynthesis protein CapD
	fun29582	0.5435	methicillin resistance protein
	fun59798	0.543408	putative enzyme
	fun15389	0.54271	DUF3151 domain-containing protein
	fun60979	0.542694	putative S1B family peptidase
	fun73254	0.542693	vitamin K epoxide reductase
	fun63029	0.541769	riboflavin kinase
	fun14442	0.54169	DUF1727 domain-containing protein
	fun15297	0.541591	DUF3040 domain-containing protein
	fun46966	0.541255	MULTISPECIES: STAS/SEC14 domain-containing protein
	fun14830	0.540104	DUF2304 domain-containing protein
	fun14787	0.539959	DUF2255 domain-containing protein
	fun70254	0.538655	trehalose-6-phosphate synthase, partial
	fun20734	0.538627	glucan export ABC transporter ATP-binding protein
	fun20069	0.538564	fused response regulator/phosphatase
	fun20732	0.537625	glucan endo-1,6-beta-glucosidase
	fun8181	0.537399	carboxylic ester hydrolase
	fun48933	0.537368	MULTISPECIES: undecaprenyl/decaprenyl-phosphate alpha-N-acetylglucosaminyl 1-phosphate transferase
	fun26736	0.537288	ketosynthase chain-length factor
	fun11194	0.536555	cytochrome bc complex cytochrome b subunit
	fun49588	0.536534	mycothiol conjugate amidase Mca
	fun37429	0.535891	MULTISPECIES: DUF4870 domain-containing protein
	fun15402	0.535744	DUF3168 domain-containing protein
	fun73617	0.535311	XshC-Cox1 family protein
	fun49594	0.535172	mycothiol synthase
	fun30126	0.535062	mitomycin antibiotics/polyketide fumonisin biosynthesis protein
	fun67484	0.534664	sulfur carrier protein ThiS
	fun63662	0.534246	RNA polymerase sigma factor, RpoD/SigA family
	fun62031	0.533701	quinolinate phosphoribosyl transferase
	fun15255	0.532801	DUF2993 domain-containing protein
	fun61776	0.532412	pyrroloquinoline quinone precursor peptide PqqA
	fun24323	0.532393	inhibition of morphological differentiation protein
	fun23541	0.532258	HoxN/HupN/NixA family nickel/cobalt transporter
	fun57257	0.531598	PRC-barrel domain-containing protein
	fun557	0.529903	2-phospho-L-lactate transferase
	fun7926	0.529015	carbamoyl phosphate synthase
	fun12484	0.528691	diacylglycerol O-acyltransferase
	fun19600	0.527521	FMN-dependent NADH-azoreductase
	fun28510	0.526315	magnesium-transporting ATPase
	fun39472	0.525603	MULTISPECIES: GuaB3 family IMP dehydrogenase-related protein
	fun36782	0.525603	MULTISPECIES: DUF3040 domain-containing protein
	fun21043	0.525135	glutamate-pyruvate aminotransferase
	fun56387	0.524633	pimeloyl-CoA synthetase
	fun14667	0.523887	DUF2090 domain-containing protein
	fun11614	0.523622	cytochrome oxidase
	fun21368	0.52254	glycerophosphatase
	fun14436	0.522298	DUF1707 domain-containing protein
	fun20064	0.522278	fused N-dimethylarginine dimethylaminohydrolase/saccharopine dehydrogenase domain-containing protein
	fun70439	0.521357	tRNA (5-methylaminomethyl-2-thiouridylate)-methyltransferase
	fun7238	0.521251	biotin attachment protein
	fun45720	0.520033	MULTISPECIES: resuscitation-promoting factor
	fun68888	0.519726	TIGR03089 family protein
	fun16034	0.519365	DUF4177 domain-containing protein
	fun36825	0.519278	MULTISPECIES: DUF3117 domain-containing protein
	fun74039	0.518894	zinc-binding dehydrogenase
	fun27249	0.518891	large conductance mechanosensitive channel protein
	fun67991	0.51884	Tellurite resistance TerB
	fun37702	0.518684	MULTISPECIES: elongation factor G-like protein EF-G2
	fun37993	0.518097	MULTISPECIES: extracellular solute-binding protein
	fun29932	0.517963	MexE family multidrug efflux RND transporter periplasmic adaptor subunit
	fun3918	0.517841	alpha-ketoglutarate decarboxylase
	fun9791	0.517733	CoA ester lyase
	fun72668	0.517667	universal stress protein
	fun14054	0.517356	DUF1059 domain-containing protein
	fun50965	0.517331	Ni/Fe hydrogenase subunit gamma
	fun8975	0.516718	CHAD domain-containing protein
	fun15731	0.516573	DUF3710 domain-containing protein
	fun63764	0.516366	RNA polymerase, sigma-24 subunit, RpoE
	fun8468	0.516333	CBS domain-containing protein
	fun49162	0.515719	MULTISPECIES: WYL domain-containing protein
	fun12986	0.515469	disulfide reductase
	fun61768	0.51541	pyrroloquinoline quinone biosynthesis protein PqqB
	fun50541	0.515366	NADH-ubiquinone oxidoreductase subunit M
	fun44866	0.515291	MULTISPECIES: protein meaA
	fun49023	0.515171	MULTISPECIES: uroporphyrinogen-III C-methyltransferase
	fun36497	0.515031	MULTISPECIES: DUF2277 domain-containing protein
	fun36604	0.514819	MULTISPECIES: DUF2587 domain-containing protein
	fun55825	0.514569	phosphoribosyltransferase
	fun12992	0.513331	dithiol-disulfide isomerase
	fun67504	0.513119	sulfurase
	fun17007	0.512823	electron transfer flavoprotein
	fun805	0.51249	3-carboxy-cis,cis-muconate cycloisomerase
	fun22074	0.512465	glyoxalase family protein
	fun15810	0.511776	DUF3866 domain-containing protein
	fun29164	0.511719	membrane protein FxsA
	fun68900	0.511535	TIGR03668 family PPOX class F420-dependent oxidoreductase
	fun49381	0.51091	MULTISPECIES: zinc metallopeptidase
	fun23836	0.510902	hydrogenase expression/formation protein HypE
	fun19733	0.510144	formate dehydrogenase, partial
	fun13883	0.50956	DoxX family membrane protein
	fun68884	0.509515	TIGR03085 family protein
	fun23843	0.509408	hydrogenase formation protein HypD
	fun9932	0.50929	cobalt ABC transporter ATP-binding protein
	fun8541	0.509269	CDP-glycerol:glycerophosphate glycerophosphotransferase
	fun35949	0.509187	MULTISPECIES: DNA-binding protein WhiA
	fun15362	0.508495	DUF3117 domain-containing protein
	fun3908	0.508259	alpha-hydroxy-acid oxidizing enzyme
	fun10857	0.508249	cyclase/dehydrase
	fun24714	0.508246	Ion channel protein
	fun65404	0.50674	sigma-24, ECF subfamily protein
	fun18406	0.506691	Fe-S cluster assembly protein HesB
	fun17708	0.505943	exo-alpha-sialidase
	fun63285	0.505738	ribosomal RNA small subunit methyltransferase H
	fun34361	0.505203	MULTISPECIES: chaperonin GroL
	fun46497	0.504693	MULTISPECIES: serine/threonine-protein kinase
	fun67527	0.504356	sulfurylase small subunit
	fun51609	0.503805	non-heme manganese-containing catalase
	fun16727	0.50309	DUF881 domain-containing protein
	fun35062	0.502667	MULTISPECIES: cystathionine gamma-synthase
	fun23810	0.50203	hydrogenase accessory protein HypB
	fun50668	0.501719	NADP-dependent succinic semialdehyde dehydrogenase
	fun33970	0.501667	MULTISPECIES: carbamate kinase
	fun15322	0.501073	DUF3073 domain-containing protein
	fun65347	0.500648	SigB/SigF/SigG family RNA polymerase sigma factor
	fun64693	0.499991	selenoprotein
	fun5679	0.499939	ATP-dependent 26S proteasome regulatory subunit
	fun4729	0.499617	anti-sigma B factor RsbW
	fun30594	0.499025	molybdopterin synthase sulfurylase MoeB
	fun241	0.49858	2-amino-4-hydroxy-6-hydroxymethyldihydropteridine pyrophosphokinase
	fun12089	0.498566	daunorubicin/doxorubicin resistance ABC transporter ATP-binding protein DrrA
	fun15782	0.498549	DUF3817 domain-containing protein
	fun50962	0.498418	Ni/Fe hydrogenase subunit alpha
	fun5706	0.498197	ATP-dependent Clp protease ATP-binding protein, partial
	fun13822	0.497827	dolichyl-phosphate mannose synthase
	fun7967	0.497299	carbamoyltransferase HypF
	fun2380	0.497228	acetolactate synthase large subunit
	fun15152	0.496102	DUF2852 domain-containing protein
	fun71021	0.49605	two-component system response regulator NarL
	fun69486	0.495712	transcription factor WhiB
	fun8641	0.495336	cell division protein SepF
	fun63408	0.494951	Rieske (2Fe-2S) domain protein
	fun50798	0.494889	NDMA-dependent alcohol dehydrogenase
	fun46138	0.494732	MULTISPECIES: ROK family transcriptional regulator
	fun61884	0.494525	pyruvate oxidase
	fun15310	0.49446	DUF3052 domain-containing protein
	fun50532	0.494079	NADH-ubiquinone oxidoreductase subunit 3
	fun41561	0.49395	MULTISPECIES: MerR family DNA-binding transcriptional regulator
	fun33339	0.493761	MULTISPECIES: AURKAIP1/COX24 domain-containing protein
	fun15988	0.493582	DUF4142 domain-containing protein
	fun68514	0.49347	thiol reductant ABC exporter subunit CydD
	fun15346	0.49316	DUF3099 domain-containing protein
	fun15825	0.492679	DUF3891 domain-containing protein
	fun36140	0.492598	MULTISPECIES: DUF1259 domain-containing protein
	fun49651	0.491432	N-acetyl-1-D-myo-inositol-2-amino-2-deoxy-alpha-D-glucopyranoside deacetylase
	fun58486	0.490902	protein tyrosine/serine phosphatase
	fun16587	0.489547	DUF5130 domain-containing protein
	fun40264	0.489009	MULTISPECIES: iron permease
	fun29480	0.488587	metalloendopeptidase-like membrane protein
	fun53884	0.488362	peptidase S1
	fun21737	0.488256	glycosyl hydrolase family 15
	fun42418	0.487835	MULTISPECIES: NAD(P)H-quinone dehydrogenase
	fun24364	0.487517	inner-membrane translocator
	fun61986	0.487188	queuosine biosynthesis protein
	fun24418	0.487149	inositol phosphorylceramide synthase
	fun26421	0.487072	isochorismatase hydrolase
	fun22165	0.485573	GPP34 family phosphoprotein
	fun16384	0.485521	DUF4743 domain-containing protein
	fun14440	0.485348	DUF1725 domain-containing protein
	fun59050	0.485056	Pup-ligase
	fun9263	0.484742	chloride transporter
	fun15299	0.484721	DUF3043 domain-containing protein
	fun16208	0.4843	DUF4333 domain-containing protein
	fun71662	0.484001	type III effector protein
	fun29270	0.483606	membrane-bound serine protease
	fun23996	0.482912	hydroxyectoine utilization dehydratase EutB
	fun50100	0.482822	NAD-dependent formate dehydrogenase subunit beta
	fun8088	0.482767	carbon monoxide dehydrogenase subunit G
	fun27450	0.482508	Lhr-like helicase
	fun5180	0.481992	aromatic ring hydroxylase
	fun22	0.481297	(4Fe-4S)-binding protein
	fun16055	0.481054	DUF4191 domain-containing protein
	fun50978	0.480974	nickel ABC transporter, nickel/metallophore periplasmic binding protein
	fun29839	0.480472	methylmalonyl-CoA epimerase
	fun58899	0.480039	PTS mannitol transporter subunit IIA
	fun65154	0.479773	Serine/threonine-protein kinase transcriptional regulatory protein PknK_3
	fun26510	0.479728	isopropylmalate/homocitrate/citramalate synthase
	fun55822	0.479564	phosphoribosylpyrophosphate synthase
	fun14983	0.479545	DUF2567 domain-containing protein
	fun55594	0.479518	phospholipid biosynthesis protein
	fun47049	0.479012	MULTISPECIES: succinate dehydrogenase
	fun2436	0.478453	acetyl-CoA carboxyl transferase
	fun6339	0.478405	band 7 domain-containing protein
	fun61597	0.477657	pyridoxal 5'-phosphate synthase lyase subunit PdxS
	fun7986	0.47687	carbohydrate ABC transporter, N-acetylglucosamine/diacetylchitobiose-binding protein
	fun49456	0.476509	Mur ligase
	fun15284	0.47641	DUF3027 domain-containing protein
	fun74139	0.47626	Zn-dependent oxidoreductase
	fun63409	0.475863	Rieske (2Fe-2S) domain-containing protein
	fun24761	0.475175	iron ABC transporter ATP-binding protein
	fun64632	0.474838	SecY protein
	fun32391	0.474271	MULTISPECIES: aldehyde dehydrogenase
	fun27990	0.474233	LppX_LprAFG lipoprotein
	fun15413	0.47406	DUF3182 domain-containing protein
	fun14176	0.473281	DUF1285 domain-containing protein
	fun40138	0.472739	MULTISPECIES: inorganic pyrophosphatase
	fun10486	0.472653	copper resistance protein CopD
	fun17705	0.47251	EXLDI protein
	fun36781	0.472366	MULTISPECIES: DUF3039 domain-containing protein
	fun11403	0.471086	cytochrome C oxidase subunit IV
	fun3430	0.469921	Alcohol dehydrogenase zinc-binding domain protein
	fun571	0.469746	2-polyprenylphenol hydroxylase
	fun8402	0.469506	cation-transporting ATPase
	fun44796	0.4694	MULTISPECIES: proteasome subunit beta
	fun14623	0.46905	DUF2017 domain-containing protein
	fun15398	0.468887	DUF3159 domain-containing protein
	fun16199	0.468475	DUF4328 domain-containing protein
	fun53090	0.468339	PaaX family transcriptional regulator
	fun59037	0.468206	PucR family transcriptional regulator
	fun10763	0.466718	cupredoxin domain-containing protein
	fun53836	0.466608	peptidase M55
	fun15221	0.466176	DUF2948 domain-containing protein
	fun15884	0.465971	DUF402 domain-containing protein
	fun22938	0.465841	hemerythrin HHE cation-binding protein
	fun10030	0.465683	coenzyme F420 biosynthesis-associated protein
	fun45972	0.465587	MULTISPECIES: ring-cleaving dioxygenase
	fun10044	0.465292	coenzyme F420-dependent NADP oxidoreductase
	fun61354	0.465282	putative two-component response regulator
	fun23469	0.465183	homoaconitase
	fun37201	0.465061	MULTISPECIES: DUF4191 domain-containing protein
	fun39490	0.464875	MULTISPECIES: GYD domain-containing protein
	fun49848	0.464818	N-methylhydantoinase A
	fun15622	0.464249	DUF3499 domain-containing protein
	fun22684	0.464056	heavy metal-responsive transcriptional regulator
	fun49814	0.463987	N-carbamoylsarcosine amidase
	fun1792	0.463621	7,8-didemethyl-8-hydroxy-5-deazariboflavin synthase
	fun18646	0.463592	ferric reductase
	fun47206	0.462779	MULTISPECIES: sulfate adenylyltransferase small subunit
	fun57172	0.460996	potassium-transporting ATPase subunit KdpA
	fun10753	0.460941	cupin fold metalloprotein, WbuC family
	fun53862	0.460868	peptidase M75
	fun35659	0.460737	MULTISPECIES: dihydroxyacetone kinase subunit DhaK
	fun65354	0.460455	sigma 32 (RpoH)
	fun68512	0.45999	thiol reductant ABC exporter subunit CydC
	fun18418	0.459699	Fe-S cluster assembly scaffold SufA
	fun59937	0.458509	putative Geranylgeranyl reductase
	fun32134	0.457134	MULTISPECIES: ACP S-malonyltransferase
	fun65565	0.456868	signal transduction protein with CBS domains
	fun64785	0.456782	sensor protein atoS
	fun52132	0.456744	O-succinylhomoserine (thiol)-lyase
	fun19828	0.456317	four-helix bundle copper-binding protein
	fun54806	0.455995	phage shock protein PspC
	fun55438	0.455481	phosphoesterase ICC
	fun14269	0.4553	DUF1444 domain-containing protein
	fun11109	0.454796	cytidylate kinase-like family protein
	fun58211	0.454777	protein of unknown function DUF1745
	fun55833	0.454236	phosphorybosylanthranilate isomerase
	fun11178	0.454091	cytochrome b6
	fun16785	0.453791	DUF951 domain-containing protein
	fun20920	0.453625	glucosyl-3-phosphoglycerate synthase
	fun65019	0.453502	serine protease Do
	fun39576	0.45334	MULTISPECIES: heavy metal translocating P-type ATPase
	fun12041	0.452879	Dak phosphatase
	fun63721	0.452264	RNA polymerase sporulation sigma factor SigH
	fun37231	0.451954	MULTISPECIES: DUF4242 domain-containing protein
	fun14655	0.451681	DUF2076 domain-containing protein
	fun47125	0.451491	MULTISPECIES: sugar ABC transporter
	fun1339	0.451376	4-hydroxybenzoyl-CoA reductase subunit gamma
	fun73179	0.450739	virulence factor family protein
	fun62247	0.450636	recombinase family protein, partial
	fun20699	0.450258	GlsB/YeaQ/YmgE family stress response membrane protein
	fun11695	0.450012	cytosine permease
	fun19472	0.449704	flavoprotein oxidoreductase
	fun2445	0.449627	acetyl-CoA carboxylase carboxyl transferase subunit
	fun62322	0.449452	redox-sensing transcriptional repressor Rex
	fun4662	0.449271	ANTAR domain-containing protein
	fun19987	0.449022	fumarate reductase
	fun68318	0.448283	thiamin pyrophosphokinase
	fun47602	0.447621	MULTISPECIES: thiolase
	fun22611	0.447386	heat-inducible transcriptional repressor HrcA
	fun17011	0.447338	electron transfer flavoprotein alpha/beta- subunit
	fun13182	0.447291	DNA invertase
	fun7086	0.447041	bifunctional RNase H/acid phosphatase
	fun20027	0.44689	Fur family transcriptional regulator
	fun9854	0.446778	cobalamin (vitamin B12) biosynthesis CbiX protein
	fun64087	0.446691	S-(hydroxymethyl)mycothiol dehydrogenase
	fun43564	0.446616	MULTISPECIES: peptidase S10
	fun9780	0.446539	co-chaperone YbbN
	fun17472	0.446157	ergothioneine biosynthesis glutamate--cysteine ligase EgtA
	fun15351	0.445496	DUF3105 domain-containing protein
	fun6628	0.445343	beta-hexosaminidase
	fun50236	0.445152	NAD(P)H-dependent glycerol-3-phosphate dehydrogenase
	fun2343	0.44465	acetoin utilization protein AcuC
	fun37669	0.444472	MULTISPECIES: electron transfer flavoprotein subunit beta
	fun67495	0.444368	sulfur reduction protein DsrE
	fun12650	0.444233	dihydrofolate synthase
	fun23855	0.443935	hydrogenase maturation protease
	fun73541	0.443897	xanthine dehydrogenase subunit D
	fun50453	0.443391	NADH-quinone oxidoreductase subunit B 2
	fun51261	0.443056	nitrilase/cyanide hydratase and apolipoprotein N-acyltransferase
	fun13696	0.442677	DNA-directed RNA polymerase subunit sigma-24
	fun8263	0.442602	carotene 7,8-desaturase
	fun27655	0.442301	lipoate--protein ligase B
	fun31215	0.440771	MULTISPECIES: 2-alkenal reductase
	fun17737	0.440703	exodeoxyribonuclease V
	fun16604	0.440515	DUF533 domain-containing protein
	fun66981	0.43979	succinate-semialdehyde dehydrogenase
	fun24805	0.438973	iron permease FTR1
	fun16557	0.437852	DUF5063 domain-containing protein
	fun36634	0.43784	MULTISPECIES: DUF2662 domain-containing protein
	fun36395	0.437839	MULTISPECIES: DUF2029 domain-containing protein
	fun19865	0.437768	fructosamine kinase
	fun22333	0.437757	GuaB3 family IMP dehydrogenase-related protein
	fun67090	0.437689	SUF system Fe-S cluster assembly regulator
	fun5899	0.437544	ATP-NAD kinase
	fun35114	0.436742	MULTISPECIES: cytochrome B
	fun26416	0.436077	isobutyryl-CoA mutase large subunit
	fun7132	0.435983	bifunctional uroporphyrinogen-III C-methyltransferase/uroporphyrinogen-III synthase
	fun73619	0.435421	XshC-Cox1-family protein
	fun68419	0.435418	thiamine-binding protein
	fun47737	0.43529	MULTISPECIES: TIGR03086 family protein
	fun65033	0.435245	serine protease MucD
	fun28082	0.434573	Lsr2 family protein
	fun3126	0.434366	adenylate/guanylate cyclase domain-containing protein, partial
	fun53425	0.433634	penicillin acylase
	fun73604	0.433137	XisI protein
	fun1654	0.432139	50S ribosomal protein L31, partial
	fun57169	0.43146	potassium-transporting ATPase subunit C
	fun62181	0.431394	RDD domain-containing protein
	fun13915	0.43122	drug:proton antiporter
	fun61595	0.42956	pyridoxal 5'-phosphate synthase glutaminase subunit PdxT
	fun52855	0.429263	oxidoreductase iron-sulfur subunit/oxidoreductase molybdopterin-binding subunit
	fun58916	0.429235	PTS mannose transporter subunit IIA
	fun36547	0.429188	MULTISPECIES: DUF2469 domain-containing protein
	fun14155	0.429148	DUF1259 domain-containing protein
	fun7312	0.428883	BlaI family transcriptional regulator
	fun44780	0.428044	MULTISPECIES: protease Do
	fun50248	0.427894	NAD(P)H-quinone dehydrogenase
	fun10991	0.427552	cystathionine gamma-lyase
	fun52586	0.426861	outer membrane efflux protein
	fun69446	0.425081	transcription antitermination regulator
	fun33096	0.424981	MULTISPECIES: ASCH domain-containing protein
	fun69876	0.424876	transglycosylase
	fun14734	0.42396	DUF2189 domain-containing protein
	fun18103	0.42366	F420-dependent methylene-tetrahydromethanopterin reductase
	fun50365	0.423338	NADH dehydrogenase subunit F
	fun4783	0.422517	antibiotic ABC transporter permease
	fun57167	0.422371	potassium-transporting ATPase subunit B
	fun508	0.420817	2-oxoglutarate dehydrogenase, E2 component, dihydrolipoamide succinyltransferase
	fun68671	0.420383	threonine dehydrogenase
	fun57668	0.41994	propionyl-CoA synthetase
	fun24838	0.419836	iron-binding protein
	fun55613	0.419523	phospholipid/glycerol acyltransferase
	fun73728	0.419433	YccF family protein
	fun36169	0.419183	MULTISPECIES: DUF1328 domain-containing protein
	fun9613	0.419012	class F sortase
	fun51403	0.418411	nitroreductase family deazaflavin-dependent oxidoreductase
	fun17533	0.418135	EstA family serine hydrolase
	fun49602	0.418036	mycothione reductase
	fun61975	0.41795	quaternary ammonium transporter
	fun46032	0.417772	MULTISPECIES: RNA polymerase sigma factor SigE
	fun9643	0.417395	class II aldolase/adducin family protein
	fun31160	0.417123	MULTISPECIES: 1-pyrroline-5-carboxylate dehydrogenase
	fun36776	0.417099	MULTISPECIES: DUF3027 domain-containing protein
	fun22386	0.416797	GYD domain-containing protein
	fun44768	0.416573	MULTISPECIES: propionyl-CoA carboxylase subunit beta
	fun9816	0.416527	CoA-disulfide reductase
	fun57766	0.415869	proteasome subunit beta
	fun34105	0.415662	MULTISPECIES: catalase-peroxidase
	fun14325	0.415648	DUF1524 domain-containing protein
	fun55554	0.415486	phospholipase C
	fun68807	0.414561	TIGR01458 family HAD-type hydrolase
	fun48915	0.413752	MULTISPECIES: Uma2 family endonuclease
	fun19780	0.41318	formiminotransferase-cyclodeaminase
	fun148	0.41232	1,4-dihydroxy-2-naphthoyl-CoA synthase
	fun68923	0.411882	TIGR03854 family LLM class F420-dependent oxidoreductase
	fun37383	0.411359	MULTISPECIES: DUF448 domain-containing protein
	fun39378	0.411023	MULTISPECIES: glyoxalase
	fun988	0.410948	3-methyl-2-oxobutanoate hydroxymethyltransferase
	fun63708	0.410918	RNA polymerase sigma-H factor
	fun13886	0.410518	DoxX family protein
	fun29418	0.410064	metal-binding protein
	fun14973	0.409982	DUF2550 domain-containing protein
	fun7965	0.409822	carbamoylsarcosine amidase
	fun1558	0.409754	5,6-dimethylbenzimidazole synthase
	fun33173	0.408398	MULTISPECIES: ATP synthase F0 subunit A
	fun14606	0.408234	DUF1992 domain-containing protein
	fun68784	0.408098	TIGR00300 family protein
	fun34029	0.408018	MULTISPECIES: carbon storage regulator
	fun68310	0.407778	theronine dehydrogenase
	fun2506	0.407178	acetyl-coenzyme A synthetase
	fun8261	0.407126	carnitinyl-CoA dehydratase
	fun22233	0.406795	GrpB family protein
	fun53430	0.406574	penicillin amidase
	fun68338	0.406572	thiamine biosynthesis protein
	fun20530	0.405979	geranylgeranyl reductase
	fun63578	0.405835	RNA polymerase major sigma-43 factor (sigma-A)
	fun14807	0.405135	DUF2277 domain-containing protein
	fun73420	0.403992	WhiB family transcriptional regulator
	fun62071	0.401904	quinoprotein ethanol dehydrogenase
	fun15953	0.401352	DUF4112 domain-containing protein
	fun5683	0.401338	ATP-dependent carboxylate-amine ligase
	fun7003	0.400921	bifunctional o-acetylhomoserine/o-acetylserine sulfhydrylase
	fun29621	0.400407	methionine synthase (B12-independent)
	fun7324	0.399991	bleomycin resistance protein
	fun36168	0.399858	MULTISPECIES: DUF1326 domain-containing protein
	fun15035	0.399395	DUF2662 domain-containing protein
	fun18015	0.399102	extracellular solute-binding protein family 5
	fun61837	0.399047	pyruvate dehydrogenase E1 subunit beta
	fun66292	0.399029	SpoIVB peptidase S55
	fun40053	0.398703	MULTISPECIES: hypoxanthine phosphoribosyltransferase
	fun13328	0.398211	DNA polymerase III subunit gamma and tau
	fun14017	0.398147	dual-specificity RNA methyltransferase RlmN
	fun50451	0.397808	NADH-quinone oxidoreductase subunit B 1
	fun3442	0.397594	aldehyde dehydrogenase
	fun23865	0.397569	hydrogenase nickel incorporation protein HypA
	fun61915	0.397156	pyruvate, phosphate dikinase, partial
	fun28288	0.396747	LytR family transcriptional regulator
	fun69490	0.396639	transcription initiation factor sigma 70
	fun18186	0.39647	FAD-linked oxidoreductase
	fun5318	0.396405	AsnC family transcriptional regulator
	fun5308	0.3963	ASCH domain-containing protein
	fun11647	0.396231	cytochrome ubiquinol oxidase subunit I
	fun68881	0.396156	TIGR03067 domain-containing protein
	fun5873	0.396032	ATP-dependent zinc metalloprotease FtsH 2
	fun55314	0.395962	phosphatidylinositol mannoside acyltransferase
	fun57606	0.395811	propanediol dehydratase
	fun15931	0.395296	DUF4081 domain-containing protein
	fun53887	0.39439	peptidase S1 and S6 chymotrypsin/Hap
	fun8598	0.394351	cell division protein DivIVA
	fun24822	0.393146	iron transporter
	fun33184	0.392628	MULTISPECIES: ATP synthase F0F1 subunit epsilon
	fun70737	0.392539	trypsin
	fun13039	0.392031	DksA/TraR family C4-type zinc finger protein
	fun18125	0.391942	FABP family protein
	fun72876	0.391297	uroporphyrinogen-III C-methyltransferase
	fun45433	0.391285	MULTISPECIES: pyrrolo-quinoline quinone
	fun27660	0.390697	lipoate-protein ligase B
	fun14428	0.390618	DUF1698 domain-containing protein
	fun15294	0.390309	DUF3039 domain-containing protein
	fun16092	0.390148	DUF4231 domain-containing protein
	fun13805	0.389825	dodecin domain-containing protein
	fun73339	0.389782	wax ester/triacylglycerol synthase family O-acyltransferase
	fun25740	0.389751	IS4/IS5 family transposase
	fun13588	0.389682	DNA-binding protein WhiA
	fun57704	0.388809	protease Do
	fun30436	0.388784	molybdenum cofactor biosysynthesis protein
	fun4489	0.388402	AmmeMemoRadiSam system radical SAM enzyme
	fun16266	0.388393	DUF4389 domain-containing protein
	fun20144	0.388088	GAF sensor signal transduction histidine kinase
	fun41586	0.387888	MULTISPECIES: metal-binding protein
	fun14146	0.387807	DUF1244 domain-containing protein
	fun31731	0.387759	MULTISPECIES: 4Fe-4S ferredoxin
	fun50449	0.38772	NADH-quinone oxidoreductase subunit B
	fun56404	0.386403	pirin family protein
	fun28963	0.386396	MazG family protein
	fun16376	0.385977	DUF465 domain-containing protein
	fun50245	0.385789	NAD(P)H-hydrate epimerase
	fun2493	0.385677	acetyl-CoA synthetase
	fun38141	0.385473	MULTISPECIES: Fe(2+)-trafficking protein
	fun44029	0.385398	MULTISPECIES: phosphoglycerate dehydrogenase
	fun65682	0.38529	sirohydrochlorin ferrochelatase
	fun49116	0.384936	MULTISPECIES: VOC family protein
	fun22089	0.384704	glyoxalase/bleomycin resistance protein/dioxygenase
	fun2429	0.384376	acetyl-CoA acyltransferase
	fun55359	0.384159	phosphoadenosine phosphosulfate reductase
	fun39039	0.383554	MULTISPECIES: glutamate racemase
	fun6710	0.38277	beta-phosphoglucomutase family hydrolase
	fun9877	0.38273	cobalamin biosynthesis protein CbiM
	fun67405	0.382639	sulfite reductase subunit alpha
	fun52789	0.382393	oxaloacetate decarboxylase
	fun30	0.382279	(Fe-S)-cluster assembly protein
	fun41948	0.381991	MULTISPECIES: molybdopterin dehydrogenase
	fun3945	0.381703	alpha-L-glutamate ligase
	fun18036	0.381669	extradiol ring-cleavage dioxygenase
	fun18430	0.381192	Fe-S oxidoreductase
	fun73269	0.38058	VOC family virulence protein
	fun63714	0.380184	RNA polymerase sigma24 factor
	fun65668	0.379946	siroheme synthase
	fun2438	0.379739	acetyl-CoA carboxylase
	fun27844	0.379557	lipoyl(octanoyl) transferase
	fun11402	0.379039	cytochrome c oxidase subunit IV
	fun14855	0.378961	DUF2332 domain-containing protein
	fun33177	0.378587	MULTISPECIES: ATP synthase F0 subunit C
	fun47070	0.378291	MULTISPECIES: succinate dehydrogenase/fumarate reductase iron-sulfur subunit
	fun14658	0.378249	DUF2079 domain-containing protein
	fun38135	0.378245	MULTISPECIES: Fe-S oxidoreductase
	fun57413	0.378071	preprotein translocase subunit TatB
	fun50548	0.37794	NADH-ubiquinone/plastoquinone oxidoreductase chain 3
	fun34031	0.377599	MULTISPECIES: carbon-monoxide dehydrogenase large subunit
	fun35060	0.377139	MULTISPECIES: cystathionine beta-synthase
	fun9715	0.376757	Clp protease ClpP
	fun18145	0.376544	FAD-binding molybdopterin dehydrogenase
	fun46923	0.376405	MULTISPECIES: SsgA family sporulation/cell division regulator
	fun40154	0.375852	MULTISPECIES: inositol-3-phosphate synthase
	fun5364	0.375122	aspartate 1-decarboxylase
	fun68886	0.374226	TIGR03086 family protein
	fun52200	0.374113	oligoendopeptidase
	fun14206	0.373974	DUF1326 domain-containing protein
	fun45376	0.373559	MULTISPECIES: pyridoxal 5'-phosphate synthase lyase subunit PdxS
	fun19829	0.373524	Fpg/Nei family DNA glycosylase
	fun45375	0.373489	MULTISPECIES: pyridoxal 5'-phosphate synthase glutaminase subunit PdxT
	fun991	0.37348	3-methyladenine DNA glycosylase 2
	fun66910	0.372467	succinate dehydrogenase
	fun63969	0.371984	Rrf2 family transcriptional regulator
	fun12188	0.371814	deferrochelatase/peroxidase EfeB
	fun61658	0.371409	pyridoxamine 5'-phosphate oxidase family protein
	fun63467	0.370757	ring-cleaving dioxygenase
	fun11029	0.370605	cysteine desulfurase-like protein
	fun2430	0.370561	acetyl-CoA C-acetyltransferase
	fun63226	0.36971	ribose-5-phosphate isomerase
	fun56759	0.369694	polyisoprenoid-binding protein
	fun16837	0.369015	E family RNA polymerase sigma-70 factor
	fun10039	0.368702	coenzyme F420-0:L-glutamate ligase
	fun68796	0.36829	TIGR00725 family protein
	fun29530	0.368262	metapyrocatechase
	fun57205	0.368244	PPOX class F420-dependent enzyme
	fun61770	0.3681	pyrroloquinoline quinone biosynthesis protein PqqC
	fun55039	0.367614	phenylacetic acid degradation protein PaaN
	fun12085	0.367335	daunorubicin resistance protein DrrA family ABC transporter ATP-binding protein
	fun2625	0.367268	acid phosphatase
	fun56752	0.367064	polyhydroxyalkanoic acid synthase
	fun20046	0.367051	fused acetyl/propionyl-CoA carboxylase subuit alpha/methylmalonyl-CoA decarboxylase subunit alpha
	fun9549	0.366937	citrate synthase
	fun68921	0.366888	TIGR03842 family LLM class F420-dependent oxidoreductase
	fun67222	0.366764	sugar translocase
	fun11260	0.36676	cytochrome C biogenesis protein CcmE
	fun22331	0.36512	GuaB1 family IMP dehydrogenase-related protein
	fun49153	0.364703	MULTISPECIES: WhiB family transcriptional regulator
	fun3041	0.363858	adenine glycosylase
	fun6437	0.36377	benzaldehyde dehydrogenase
	fun10519	0.363701	copper-translocating P-type ATPase, partial
	fun2848	0.363597	acyl-CoA dehydrogenase, partial
	fun5758	0.363557	ATP-dependent DNA helicase UvrD2
	fun65188	0.36306	SGNH hydrolase
	fun37160	0.363003	MULTISPECIES: DUF4142 domain-containing protein
	fun671	0.362768	2'-5' RNA ligase
	fun17323	0.362458	energy-coupling factor transporter transmembrane protein EcfT
	fun13140	0.361569	DNA helicase PcrA
	fun57208	0.361243	PPOX class F420-dependent oxidoreductase
	fun6780	0.360694	bifunctional 1-(5-phosphoribosyl)-5-((5-phosphoribosylamino)methylideneamino)imidazole-4-carboxamide isomerase/phosphoribosylanthranilate isomerase PriA
	fun50587	0.360296	NADH:ubiquinone oxidoreductase subunit A
	fun14633	0.360218	DUF2029 domain-containing protein
	fun15338	0.359912	DUF3093 domain-containing protein
	fun7068	0.359832	bifunctional pyr operon transcriptional regulator/uracil phosphoribosyltransferase
	fun22072	0.359824	glyoxalase
	fun54792	0.359543	phage shock protein A
	fun55001	0.359507	phenylacetate-CoA oxygenase
	fun13175	0.359206	DNA integrity scanning protein DisA
	fun16825	0.35917	dynamin
	fun5872	0.358661	ATP-dependent zinc metalloprotease FtsH 1
	fun35495	0.358616	MULTISPECIES: dehydratase
	fun17270	0.358438	endopeptidase
	fun62035	0.358201	quinolinate synthetase
	fun57764	0.358089	proteasome subunit alpha
	fun55242	0.358072	phosphate transporter
	fun23997	0.357965	hydroxyethylthiazole kinase
	fun39053	0.357479	MULTISPECIES: glutamate-1-semialdehyde 2,1-aminomutase
	fun63691	0.356266	RNA polymerase sigma-70 factor
	fun50515	0.355965	NADH-ubiquinone oxidoreductase
	fun57712	0.355767	protease HtpX
	fun10760	0.355116	cupin, partial
	fun3782	0.354987	alpha-(1-2)-phosphatidylinositol mannosyltransferase
	fun51283	0.354345	nitrite reductase
	fun11251	0.353848	cytochrome C biogenesis protein CcdA
	fun39042	0.353115	MULTISPECIES: glutamate synthase large subunit
	fun8329	0.352825	catechol 2,3-dioxygenase
	fun4183	0.352319	amino acid adenylation protein
	fun21436	0.351701	glycine oxidase ThiO
	fun21527	0.351671	glycolate oxidase
	fun17259	0.351637	endonuclease, partial
	fun12106	0.35125	DDE endonuclease
	fun26419	0.35084	isochorismatase
	fun12747	0.35067	dihydroxyacetone kinase subunit DhaK
	fun15306	0.350326	DUF305 domain-containing protein
	fun8561	0.349803	cell division ATP-binding protein FtsE
	fun6763	0.349504	bi-functional transferase/deacetylase
	fun15234	0.349336	DUF296 domain-containing protein
	fun1465	0.349219	5-amino-6-(5-phosphoribosylamino)uracil reductase
	fun20526	0.349161	geranylgeranyl pyrophosphate synthase
	fun73494	0.349015	xanthine dehydrogenase accessory factor
	fun53661	0.348747	peptidase E
	fun38643	0.3485	MULTISPECIES: fructose-6-phosphate aldolase
	fun4283	0.348167	aminoacyl-tRNA deacylase
	fun10484	0.348029	copper resistance protein CopC
	fun14705	0.347046	DUF2156 domain-containing protein
	fun30517	0.346687	molybdopterin converting factor
	fun27855	0.346565	LLM class F420-dependent oxidoreductase
	fun66528	0.346374	SsgA family sporulation/cell division regulator
	fun6935	0.346182	bifunctional glutamine-synthetase adenylyltransferase/deadenyltransferase
	fun18588	0.346107	ferredoxin--nitrite reductase
	fun35152	0.345997	MULTISPECIES: cytochrome C
	fun522	0.345984	2-oxoglutarate synthase
	fun14083	0.34591	DUF1116 domain-containing protein
	fun28746	0.345804	manganese ABC transporter ATP-binding protein
	fun22094	0.345739	glyoxalase/bleomycin resistance/dioxygenase family protein
	fun15092	0.345123	DUF2785 domain-containing protein
	fun3802	0.345076	alpha-1,4-glucan--maltose-1-phosphate maltosyltransferase
	fun22265	0.344929	GTP cyclohydrolase II
	fun73267	0.344444	VOC family protein
	fun28579	0.344281	malate synthase
	fun5716	0.344226	ATP-dependent Clp protease ATP-binding subunit, partial
	fun33245	0.343776	MULTISPECIES: ATP-dependent Clp protease ATP-binding subunit
	fun15104	0.343204	DUF2795 domain-containing protein
	fun70875	0.343183	twin-arginine translocase TatA/TatE family subunit
	fun143	0.342988	1,4-dihydroxy-2-naphthoate polyprenyltransferase
	fun14162	0.342173	DUF1269 domain-containing protein
	fun73998	0.342021	zinc metallopeptidase
	fun6888	0.341951	bifunctional diaminohydroxyphosphoribosylaminopyrimidine deaminase/5-amino-6-(5-phosphoribosylamino)uracil reductase
	fun24913	0.341925	iron-sulfur cluster biogenesis protein NfuA
	fun14293	0.341818	DUF1476 domain-containing protein
	fun3147	0.341621	adenylyl cyclase
	fun72280	0.341432	ubiquinone biosynthesis methyltransferase UbiE
	fun5738	0.341393	ATP-dependent DNA helicase PcrA
	fun6667	0.341289	beta-ketoacyl-ACP synthase III
	fun61825	0.341167	pyruvate dehydrogenase E1
	fun15916	0.340962	DUF4058 domain-containing protein
	fun72742	0.340931	urate oxidase
	fun53762	0.340832	peptidase M20 family protein
	fun2409	0.340377	acetyl CoA synthetase subunit alpha
	fun1750	0.340375	6-phosphogluconate dehydrogenase (decarboxylating)
	fun29849	0.339713	methylmalonyl-CoA mutase, partial
	fun28953	0.339506	maturase
	fun73720	0.339148	YbjN domain-containing protein
	fun13031	0.338728	DivIVA domain-containing protein
	fun55154	0.338656	phosoglucose isomerase
	fun15756	0.338208	DUF3775 domain-containing protein
	fun63575	0.338142	RNA polymerase factor sigma-70
	fun8476	0.336912	CCA tRNA nucleotidyltransferase
	fun16533	0.336769	DUF501 domain-containing protein
	fun53375	0.336737	PEBP family protein
	fun60268	0.335599	putative membrane protein
	fun4538	0.335562	amylo-alpha-1,6-glucosidase
	fun22328	0.335158	GtrA family protein
	fun11309	0.334566	cytochrome C class I
	fun35683	0.33443	MULTISPECIES: DinB family protein
	fun73049	0.334382	VanW family protein
	fun23524	0.334313	hopanoid C-3 methylase HpnR
	fun8309	0.334237	catalase-peroxidase
	fun16144	0.334187	DUF427 domain-containing protein
	fun50106	0.333842	NAD-dependent malic enzyme
	fun13075	0.333774	DNA alkylation response protein
	fun12120	0.333526	deacylase
	fun56066	0.332975	phthalate 4,5-dioxygenase
	fun9300	0.332971	cholesterol oxidase
	fun57770	0.332675	proteasome-associated ATPase
	fun2293	0.332674	acetate--CoA ligase
	fun2254	0.332548	AbrB family transcriptional regulator
	fun4848	0.332539	antitermination regulator
	fun73441	0.332527	WYL domain-containing protein
	fun20292	0.332455	gamma-glutamyltranspeptidase
	fun31500	0.332388	MULTISPECIES: 3-hydroxybutyryl-CoA dehydrogenase
	fun64690	0.331787	selenocysteine-specific translation factor
	fun42029	0.331211	MULTISPECIES: MRP family ATP-binding protein
	fun15539	0.331199	DUF3376 domain-containing protein
	fun19644	0.330817	folate-binding protein
	fun3720	0.330671	allantoin permease
	fun4875	0.330524	antitoxin VapB
	fun28492	0.330486	magnesium transporter CorA
	fun17278	0.33041	endopeptidase La, partial
	fun50719	0.330379	NADPH:quinone reductase
	fun16339	0.330372	DUF445 domain-containing protein
	fun30597	0.330262	molybdopterin-binding oxidoreductase
	fun59048	0.329852	Pup--protein ligase
	fun65351	0.329322	SigE family RNA polymerase sigma factor
	fun67398	0.328713	sulfite reductase
	fun73979	0.328021	zinc finger UBP-type protein
	fun53634	0.328007	peptidase C39 family protein
	fun17033	0.327656	electron transfer flavoprotein subunit beta
	fun10534	0.32759	CopY family transcriptional regulator
	fun9386	0.327333	chromate resistance protein
	fun554	0.32732	2-phospho-L-lactate guanylyltransferase
	fun69526	0.327173	transcriptional activator
	fun14182	0.326957	DUF1290 domain-containing protein
	fun9575	0.326931	Cl- channel voltage-gated family protein
	fun61706	0.326604	pyrimidine reductase
	fun11039	0.326481	cysteine desulfuration protein SufE
	fun68349	0.326166	thiamine biosynthesis protein ThiS
	fun30806	0.325774	MRP family ATP-binding protein
	fun55312	0.325652	phosphatidylinositol kinase
	fun8308	0.32554	catalase peroxidase
	fun20873	0.325195	glucose-6-phosphate dehydrogenase (coenzyme-F420)
	fun8064	0.324698	carbon monoxide dehydrogenase
	fun27033	0.324613	L-selenocysteinyl-tRNA(Sec) synthase
	fun42390	0.323297	MULTISPECIES: NAD(P)-dependent alcohol dehydrogenase
	fun31315	0.322963	MULTISPECIES: 2-oxoacid:acceptor oxidoreductase subunit alpha
	fun70803	0.322849	tryptophan-rich sensory protein
	fun70136	0.32234	transposase
	fun14910	0.321881	DUF2469 domain-containing protein
	fun22932	0.321821	hemerythrin
	fun31467	0.321773	MULTISPECIES: 3-deoxy-7-phosphoheptulonate synthase class II
	fun22256	0.321722	GTP 3',8-cyclase MoaA
	fun9648	0.321722	class II fumarate hydratase
	fun12842	0.321608	dioxygenase
	fun68607	0.321278	thioredoxin TrxC
	fun1472	0.321251	5-aminolevulinic acid synthase
	fun57438	0.321202	prevent-host-death family protein
	fun11041	0.321164	cysteine dioxygenase
	fun12283	0.321095	delta-aminolevulinic acid dehydratase
	fun32683	0.321059	MULTISPECIES: aminoacylase
	fun74003	0.320995	zinc metalloprotease HtpX
	fun67050	0.320842	succinyldiaminopimelate transaminase
	fun17442	0.320506	epoxyalkane--coenzyme M transferase
	fun16646	0.320307	DUF664 domain-containing protein
	fun63641	0.320161	RNA polymerase sigma factor SigK
	fun7924	0.31964	carbamate kinase
	fun71419	0.319495	type II citrate synthase
	fun30520	0.318769	molybdopterin converting factor subunit 1
	fun7408	0.31862	branched-chain alpha-keto acid dehydrogenase subunit E2
	fun5071	0.318386	arginine deiminase
	fun13483	0.317819	DNA starvation/stationary phase protection protein
	fun5168	0.317783	aromatic compound degradation protein PaaI
	fun575	0.317526	2-succinyl-5-enolpyruvyl-6-hydroxy-3-cyclohexene-1-carboxylate synthase
	fun24904	0.316449	iron-sulfur cluster assembly accessory protein
	fun12736	0.316292	dihydrouridine synthase
	fun22002	0.316006	glycosyltransferase family 4 protein
	fun55384	0.315928	phosphoenolpyruvate carboxykinase
	fun19574	0.315689	FmdB family transcriptional regulator
	fun41727	0.315261	MULTISPECIES: methylmalonyl-CoA carboxyltransferase
	fun58682	0.314607	protoporphyrinogen oxidase
	fun11045	0.314434	cysteine hydrolase
	fun19898	0.314393	fructose-bisphosphatase class II
	fun63635	0.314388	RNA polymerase sigma factor SigE
	fun15645	0.314218	DUF354 domain-containing protein
	fun26240	0.314	ISAzo13 family transposase
	fun29829	0.313963	methylmalonyl Co-A mutase-associated GTPase MeaB
	fun30592	0.313562	molybdopterin synthase sulfur carrier subunit
	fun22670	0.313306	heavy metal translocating P-type ATPase
	fun57755	0.313252	proteasome accessory factor PafA2
	fun21158	0.312867	glutamyl-tRNA reductase
	fun21654	0.312801	glycoside hydrolase family 57
	fun40027	0.311923	MULTISPECIES: hydroxymethylbilane synthase
	fun22259	0.311476	GTP cyclohydrolase I
	fun70139	0.311288	transposase, partial
	fun5263	0.311146	aryl-sulfate sulfotransferase
	fun55466	0.310981	phosphofructokinase
	fun44480	0.310604	MULTISPECIES: polyisoprenoid-binding protein
	fun11594	0.310172	cytochrome D ubiquinol oxidase subunit II
	fun63840	0.310142	RNase J family beta-CASP ribonuclease
	fun16630	0.309915	DUF59 domain-containing protein
	fun43797	0.308931	MULTISPECIES: phage shock protein A
	fun19365	0.308893	flap endonuclease
	fun20757	0.30883	glucoamylase
	fun1357	0.308624	4-hydroxyphenylacetate 3-hydroxylase
	fun16744	0.308591	DUF899 domain-containing protein
	fun57027	0.307924	polysulfide reductase
	fun55387	0.30791	phosphoenolpyruvate carboxykinase (GTP)
	fun53241	0.307909	PAS sensor protein
	fun12208	0.307481	DegV family protein
	fun26819	0.30737	Ku protein
	fun17031	0.30664	electron transfer flavoprotein subunit alpha/FixB family protein
	fun19436	0.305659	flavodoxin
	fun68577	0.304686	thiolase family protein
	fun52799	0.30333	oxidase
	fun53828	0.303177	peptidase M50
	fun17250	0.302877	endonuclease V
	fun63345	0.302827	ribosome-associated translation inhibitor RaiA
	fun63932	0.302258	ROK family transcriptional regulator
	fun21585	0.302055	glycoside hydrolase family 1
	fun5081	0.301571	arginine repressor
	fun2944	0.301344	acylaldehyde oxidase
	fun16050	0.300406	DUF4188 domain-containing protein
	fun28891	0.300204	MaoC family dehydratase
	fun29293	0.300095	menaquinol-cytochrome c reductase cytochrome b subunit
	fun57930	0.299992	protein disulfide-isomerase
	fun29831	0.299467	methylmalonyl-CoA carboxyltransferase
	fun27044	0.298869	L-seryl-tRNA(Sec) selenium transferase
	fun30409	0.29874	molybdenum cofactor biosynthesis protein
	fun33817	0.298706	MULTISPECIES: branched chain amino acid aminotransferase
	fun20071	0.298694	fused response regulator/thioredoxin-disulfide reductase
	fun68446	0.29823	thiazole synthase
	fun6748	0.297722	betaine-aldehyde dehydrogenase
	fun9619	0.29712	class I cytochrome c
	fun12353	0.297083	deoxyribonuclease IV
	fun3312	0.297011	AfsR/SARP family transcriptional regulator
	fun55901	0.297002	phosphotriesterase
	fun17083	0.296737	electron transporter
	fun73802	0.296088	YggT family protein
	fun31869	0.295368	MULTISPECIES: 6-phosphofructokinase
	fun12315	0.295215	DeoR/GlpR transcriptional regulator
	fun71615	0.294317	type II toxin-antitoxin system prevent-host-death family antitoxin
	fun63624	0.294274	RNA polymerase sigma factor RpoH
	fun2278	0.294192	acetamidase
	fun63652	0.293992	RNA polymerase sigma factor WhiG
	fun14747	0.29399	DUF2203 domain-containing protein
	fun22260	0.293902	GTP cyclohydrolase I FolE
	fun4019	0.293893	alpha/beta hydrolase fold protein
	fun47558	0.293801	MULTISPECIES: thiazole synthase
	fun4096	0.29349	amidohydrolase 2
	fun15165	0.293334	DUF2867 domain-containing protein
	fun1741	0.293113	6-phospho-beta-glucosidase
	fun20001	0.292869	fumarate reductase/succinate dehydrogenase flavoprotein subunit
	fun67506	0.292859	sulfurtransferase
	fun28819	0.292114	mannose-1-phosphate guanyltransferase
	fun67092	0.292068	SUF system NifU family Fe-S cluster assembly protein
	fun15430	0.291634	DUF3224 domain-containing protein
	fun15211	0.291253	DUF2934 domain-containing protein
	fun64962	0.289711	serine endoprotease DegQ
	fun12717	0.289695	dihydroorotate dehydrogenase electron transfer subunit
	fun64705	0.289678	SELO family protein
	fun17475	0.289401	ergothioneine biosynthesis protein EgtB
	fun55539	0.289363	phosphoketolase
	fun6801	0.289211	bifunctional 3,4-dihydroxy-2-butanone 4-phosphate synthase/GTP cyclohydrolase II
	fun72868	0.289197	uroporphyrinogen III methyltransferase
	fun68486	0.289092	thioesterase family protein
	fun55296	0.288977	phosphatidylethanolamine-binding protein
	fun15796	0.288936	DUF385 domain-containing protein
	fun13383	0.287284	DNA polymerase/3'-5' exonuclease PolX
	fun468	0.287279	2-oxoacid ferredoxin oxidoreductase
	fun22204	0.286856	group 1 truncated hemoglobin
	fun68602	0.286747	thioredoxin peroxidase
	fun7479	0.286644	branched-chain-amino-acid transaminase
	fun69409	0.28654	trans-aconitate methyltransferase
	fun69733	0.286308	transcriptional regulator, LuxR family
	fun50072	0.28593	NAD-dependent deacetylase
	fun63563	0.28537	RNA polymerase ECF-type sigma factor
	fun40778	0.285329	MULTISPECIES: L-aspartate oxidase
	fun43626	0.285279	MULTISPECIES: peptide deformylase
	fun68575	0.285221	thiolase
	fun12896	0.285134	dipeptide/oligopeptide/nickel ABC transporter ATP-binding protein
	fun20967	0.284605	glutamate decarboxylase
	fun67575	0.284403	superoxide dismutase
	fun9967	0.284044	cobalt-precorrin-5B (C(1))-methyltransferase
	fun5764	0.282079	ATP-dependent DNA ligase
	fun51762	0.281918	nuclear transport factor 2 family protein
	fun50359	0.28173	NADH dehydrogenase subunit B
	fun17432	0.281658	epoxide hydrolase
	fun22609	0.281214	heat-inducible transcription repressor HrcA
	fun16883	0.28121	ECF transporter S component
	fun8512	0.280608	CDP-alcohol phosphatidyltransferase
	fun51149	0.280511	nitrate reductase
	fun23484	0.280325	homogentisate 1,2-dioxygenase
	fun5505	0.2802	ATP F0F1 synthase subunit C
	fun22777	0.280001	helix-turn-helix transcriptional regulator
	fun17386	0.279648	enterochelin esterase
	fun10995	0.279582	cystathionine gamma-synthase
	fun50694	0.278879	NADPH-dependent F420 reductase
	fun56178	0.278827	PIG-L domain-containing protein
	fun53104	0.278563	PadR family transcriptional regulator
	fun57530	0.278163	proline dehydrogenase
	fun66184	0.277923	spermidine/putrescine ABC transporter ATP-binding protein
	fun68736	0.277882	thymidylate synthase (FAD)
	fun1441	0.277373	4a-hydroxytetrahydrobiopterin dehydratase
	fun24926	0.276863	iron-sulfur cluster scaffold-like protein
	fun27969	0.27595	low temperature requirement protein A
	fun49970	0.275388	Na+/H+ antiporter
	fun67389	0.275369	sulfite oxidase
	fun29122	0.275318	membrane hypothetical protein
	fun57105	0.274702	potassium channel protein
	fun9848	0.274465	cob(I)yrinic acid a,c-diamide adenosyltransferase
	fun14221	0.274336	DUF1348 domain-containing protein
	fun64404	0.273941	Sec-independent protein translocase TatA
	fun12397	0.273898	dethiobiotin synthase
	fun68776	0.273731	TIGR00268 family protein
	fun30017	0.273617	MiaB/RimO family radical SAM methylthiotransferase
	fun22820	0.272886	heme ABC transporter ATP-binding protein
	fun16358	0.272702	DUF45 domain-containing protein
	fun2434	0.272499	acetyl-CoA C-acyltransferase FadI
	fun24292	0.271975	indole-3-glycerol-phosphate synthase
	fun14009	0.271961	DtxR family transcriptional regulator
	fun8397	0.271569	cation-efflux pump
	fun52517	0.271183	osmotically inducible protein OsmC
	fun66514	0.270995	SRPBCC family protein
	fun57137	0.270814	potassium transporter TrkA
	fun51268	0.270611	nitrile hydratase subunit alpha
	fun16457	0.269868	DUF488 domain-containing protein
	fun9023	0.269759	chaperone protein ClpB
	fun3956	0.269581	alpha-mannosidase
	fun66141	0.269075	SOS response-associated peptidase
	fun67315	0.269075	sulfate ABC transporter substrate-binding protein
	fun29347	0.268941	MerR family DNA-binding transcriptional regulator
	fun38173	0.268856	MULTISPECIES: ferredoxin
	fun11022	0.268741	cysteine desulfurase NifS
	fun54113	0.268448	peptide deformylase
	fun23478	0.26805	homocysteine S-methyltransferase
	fun55808	0.266983	phosphoribosylformylglycinamidine synthase subunit PurS
	fun1749	0.26604	6-phosphogluconate dehydrogenase
	fun990	0.266032	3-methyladenine DNA glycosylase
	fun67330	0.266008	sulfate adenylyltransferase subunit 2
	fun26159	0.265898	IS701 family transposase
	fun27114	0.265494	lactate 2-monooxygenase
	fun56402	0.265313	pirin
	fun13484	0.265257	DNA starvation/stationary phase protection protein Dps
	fun37809	0.265047	MULTISPECIES: epimerase
	fun67392	0.264247	sulfite oxidase-like oxidoreductase
	fun65196	0.264033	SH3 domain-containing protein
	fun64063	0.263635	rubrerythrin family protein
	fun191	0.263595	16S rRNA (uracil(1498)-N(3))-methyltransferase
	fun28508	0.263513	magnesium-translocating P-type ATPase
	fun65688	0.263383	site-2 protease family protein
	fun13271	0.263255	DNA polymerase
	fun69809	0.263064	transcriptional repressor
	fun39983	0.262803	MULTISPECIES: hydrolase
	fun21284	0.262755	glyceraldehyde-3-phosphate dehydrogenase
	fun71607	0.262716	type II toxin-antitoxin system HicB family antitoxin
	fun70707	0.262103	TrpB-like pyridoxal phosphate-dependent enzyme
	fun16818	0.261957	DUF998 domain-containing protein
	fun14783	0.261956	DUF2252 domain-containing protein
	fun57	0.261935	1-(5-phosphoribosyl)-5-amino-4-imidazole-carboxylate carboxylase
	fun65983	0.261009	sodium:dicarboxylate symporter
	fun66631	0.260916	STAS/SEC14 domain-containing protein
	fun63297	0.260894	ribosomal-protein-alanine N-acetyltransferase
	fun12156	0.260626	deaminase/reductase
	fun34475	0.26038	MULTISPECIES: chorismate synthase
	fun69423	0.259922	transaldolase
	fun4954	0.259805	aquaporin family protein
	fun24803	0.259793	iron permease
	fun64320	0.25938	SARP family transcriptional regulator
	fun58729	0.259225	pseudouridine-5-phosphate glycosidase
	fun23741	0.259203	hydantoinase
	fun10518	0.257747	copper-translocating P-type ATPase
	fun1796	0.257704	7,8-didemethyl-8-hydroxy-5-deazariboflavin synthase subunit CofH
	fun63293	0.257477	ribosomal subunit interface protein
	fun55500	0.257421	phosphoglycerate mutase
	fun832	0.25725	3-deoxy-7-phosphoheptulonate synthase class II
	fun24104	0.257155	hypoxanthine phosphoribosyltransferase
	fun9268	0.256775	chlorite dismutase
	fun12366	0.25652	deoxyribose-phosphate aldolase
	fun57440	0.256361	prevent-host-death protein
	fun20872	0.256092	glucose-6-phosphate dehydrogenase
	fun8099	0.255751	carbon starvation protein A
	fun26209	0.255677	ISAs1 family transposase
	fun57418	0.255605	preprotein translocase subunit Tim44
	fun12212	0.255124	dehydratase
	fun12859	0.254847	dipeptidase
	fun18534	0.254379	ferredoxin
	fun70253	0.254011	trehalose-6-phosphate synthase
	fun530	0.253852	2-oxoisovalerate dehydrogenase
	fun73424	0.253604	winged helix DNA-binding domain-containing protein
	fun10751	0.252806	cupin domain-containing protein
	fun26443	0.252637	isocitrate lyase/phosphoenolpyruvate mutase family protein
	fun20875	0.252206	glucose-6-phosphate dehydrogenase (NADP(+))
	fun51087	0.251504	Nif3-like dinuclear metal center hexameric protein
	fun9556	0.250398	citrate synthase/methylcitrate synthase
	fun73705	0.250386	YbaB/EbfC family nucleoid-associated protein
	fun5324	0.250071	Asp-tRNA(Asn)/Glu-tRNA(Gln) amidotransferase GatCAB subunit C
	fun72588	0.250068	Uma2 family endonuclease
	fun21599	0.249826	glycoside hydrolase family 15
	fun63009	0.249734	ribbon-helix-helix protein, CopG family
	fun18098	0.24894	F420-0--gamma-glutamyl ligase
	fun50237	0.24854	NAD(P)H-dependent oxidoreductase
	fun29056	0.248236	mechanosensitive ion channel protein MscL
	fun27842	0.247803	lipoyl synthase
	fun64751	0.246789	sensor histidine kinase KdpD
	fun68595	0.246616	thioredoxin domain-containing protein
	fun23895	0.24659	hydrolase
	fun14021	0.2464	DUF1003 domain-containing protein
	fun51873	0.245615	nucleoside-diphosphate-sugar epimerase
	fun70256	0.245571	trehalose-phosphatase
	fun22913	0.245488	heme-copper oxidase subunit III
	fun63621	0.245125	RNA polymerase sigma factor RpoE
	fun5700	0.245084	ATP-dependent Clp protease adaptor ClpS
	fun26555	0.24504	J domain-containing protein
	fun63734	0.244593	RNA polymerase subunit sigma-70
	fun3309	0.243884	AfsR family transcriptional regulator
	fun29305	0.243729	menaquinone biosynthesis decarboxylase
	fun12699	0.243658	dihydroneopterin aldolase
	fun19669	0.24309	forkhead-associated protein
	fun63644	0.242385	RNA polymerase sigma factor SigM
	fun24909	0.242363	iron-sulfur cluster assembly scaffold protein
	fun67334	0.242224	sulfate adenylyltransferase subunit CysN
	fun23453	0.242051	Holliday junction resolvase RuvX
	fun23336	0.241792	histidinol-phosphatase
	fun67326	0.241451	sulfate adenylyltransferase small subunit
	fun56568	0.241106	PLP-dependent aminotransferase family protein
	fun11618	0.240918	cytochrome oxidase assembly protein
	fun8129	0.240797	carbonic anhydrase
	fun21076	0.240051	glutamine amidotransferase
	fun15568	0.239947	DUF3417 domain-containing protein
	fun9524	0.239769	citramalate synthase
	fun64667	0.239555	selenide, water dikinase SelD
	fun309	0.23907	2-deoxyribose-5-phosphate aldolase
	fun11	0.238558	(2Fe-2S)-binding protein
	fun70562	0.238011	tRNA lysidine(34) synthetase TilS
	fun17025	0.238005	electron transfer flavoprotein subunit alpha
	fun1375	0.237336	4-hydroxyphenylpyruvate dioxygenase
	fun55488	0.23732	phosphoglycerate dehydrogenase
	fun29349	0.237152	MerR family transcriptional regulator
	fun1817	0.237072	8-oxoguanine deaminase
	fun55239	0.236542	phosphate transport system regulatory protein PhoU
	fun8188	0.236229	carboxymuconolactone decarboxylase
	fun24012	0.234471	hydroxylase
	fun22356	0.234391	guanylate cyclase
	fun58560	0.234245	protein-L-isoaspartate O-methyltransferase
	fun62033	0.234103	quinolinate synthase
	fun5549	0.23399	ATP synthase F0 subunit C
	fun18410	0.233863	Fe-S cluster assembly protein SufB
	fun13699	0.233754	DNA-formamidopyrimidine glycosylase
	fun11015	0.233607	cysteine desulfurase
	fun54542	0.233349	peroxiredoxin OsmC
	fun62929	0.232625	rhodanese-like domain-containing protein
	fun6992	0.232583	bifunctional N-acetylglucosamine-1-phosphate uridyltransferase/glucosamine-1-phosphate acetyltransferase
	fun68518	0.232168	thiol reductase thioredoxin
	fun53122	0.231957	pantothenate kinase
	fun22773	0.231109	helix-turn-helix domain-containing protein
	fun90	0.230614	1-pyrroline-5-carboxylate dehydrogenase
	fun12151	0.23055	deaminase
	fun30686	0.229364	monothiol glutaredoxin, Grx4 family
	fun64688	0.228417	selenocysteine-specific translation elongation factor
	fun4408	0.228248	aminopeptidase P family protein
	fun5836	0.228117	ATP-dependent protease subunit HslV
	fun17676	0.22751	excinuclease ABC subunit C
	fun4901	0.225829	APC family permease
	fun63930	0.225575	ROK family protein
	fun4367	0.225503	aminoglycoside phosphotransferase
	fun26972	0.225378	L-histidine N(alpha)-methyltransferase
	fun62612	0.22527	resolvase
	fun480	0.225143	2-oxoacid:ferredoxin oxidoreductase subunit beta
	fun9621	0.224998	class I fructose-bisphosphate aldolase
	fun30502	0.224839	molybdopterin biosynthesis protein MoeB
	fun6402	0.224636	BAX inhibitor (BI)-1/YccA family protein
	fun50127	0.224465	NAD-glutamate dehydrogenase
	fun27857	0.224328	LLM class flavin-dependent oxidoreductase
	fun230	0.224167	2-alkenal reductase
	fun66249	0.22355	SPFH/Band 7/PHB domain protein
	fun55155	0.223541	phosphatase
	fun12182	0.223164	DedA family protein
	fun16655	0.222402	DUF697 domain-containing protein
	fun26271	0.222303	IscS subfamily cysteine desulfurase
	fun62941	0.222283	rhomboid family intramembrane serine protease
	fun51919	0.222267	nucleotide-binding protein
	fun914	0.222262	3-hydroxybutyryl-CoA dehydrogenase
	fun67322	0.222077	sulfate adenylyltransferase
	fun29328	0.222061	mercuric reductase
	fun55796	0.221612	phosphoribosylformylglycinamidine synthase I
	fun68609	0.221507	thioredoxin-dependent thiol peroxidase
	fun19988	0.221439	fumarate reductase (quinol) flavoprotein subunit
	fun55002	0.221303	phenylacetate-CoA oxygenase subunit PaaA
	fun6804	0.221021	bifunctional 3,4-dihydroxy-2-butanone-4-phosphate synthase/GTP cyclohydrolase II
	fun50296	0.220531	NAD+ synthase
	fun11179	0.22038	cytochrome B6
	fun21460	0.220228	glycine--tRNA ligase
	fun20992	0.219716	glutamate racemase
	fun9917	0.219467	cobalamin-binding protein
	fun52097	0.219443	O-methyltransferase
	fun65556	0.21926	signal transduction protein
	fun12639	0.219134	dihydrodipicolinate synthase family protein
	fun28109	0.218891	LuxR family transcriptional regulator
	fun1562	0.218425	5'-3' exonuclease
	fun61797	0.217401	pyruvate dehydrogenase
	fun21532	0.217056	glycolate oxidase subunit GlcD
	fun18701	0.216828	ferrochelatase
	fun26909	0.216026	L-aspartate oxidase
	fun50458	0.216014	NADH-quinone oxidoreductase subunit C
	fun20712	0.215064	glucan 1,4-alpha-glucosidase
	fun55430	0.214915	phosphoesterase
	fun65506	0.214908	signal protein PDZ
	fun4322	0.213459	aminofutalosine synthase MqnE
	fun17359	0.21343	enoyl-CoA hydratase/isomerase family protein
	fun72697	0.212692	UPF0182 family protein
	fun61803	0.212587	pyruvate dehydrogenase (acetyl-transferring), homodimeric type
	fun30974	0.212563	multidrug ABC transporter permease
	fun981	0.212392	3-methyl-2-oxobutanoate dehydrogenase
	fun24548	0.211908	integration host factor
	fun12668	0.211411	dihydrolipoamide dehydrogenase
	fun2301	0.210827	acetoacetate--CoA ligase
	fun12109	0.210384	DDE transposase
	fun53573	0.210372	peptidase
	fun51401	0.21001	nitroreductase
	fun66491	0.209525	squalene synthase HpnC
	fun55861	0.209381	phosphoserine transaminase
	fun4676	0.208579	anthranilate phosphoribosyltransferase
	fun68359	0.207322	thiamine phosphate synthase
	fun8190	0.20715	carboxymuconolactone decarboxylase family protein
	fun27965	0.20663	low specificity L-threonine aldolase
	fun12715	0.206437	dihydroorotate dehydrogenase B catalytic subunit
	fun73699	0.205877	YafY family transcriptional regulator
	fun20275	0.205817	gamma-glutamyl-phosphate reductase
	fun1069	0.205648	3-oxoadipyl-CoA thiolase
	fun11776	0.205613	D-alanine--D-alanine ligase A
	fun53116	0.205447	pantetheine-phosphate adenylyltransferase
	fun73493	0.205166	xanthine dehydrogenase
	fun30729	0.205026	MOSC domain-containing protein
	fun29051	0.204958	mechanosensitive ion channel family protein
	fun26957	0.203286	L-glutamate gamma-semialdehyde dehydrogenase
	fun23382	0.203085	HIT domain-containing protein
	fun68964	0.203057	Tim44 domain-containing protein
	fun68816	0.202867	TIGR01777 family protein
	fun4735	0.202712	anti-sigma factor antagonist
	fun24918	0.202577	iron-sulfur cluster insertion protein ErpA
	fun53119	0.202219	pantoate--beta-alanine ligase
	fun14767	0.202059	DUF2236 domain-containing protein
	fun1304	0.201898	4-hydroxy-3-methylbut-2-enyl diphosphate reductase
	fun4320	0.20183	aminodeoxychorismate/anthranilate synthase component II
	fun1446	0.201711	4Fe-4S ferredoxin
	fun16365	0.200754	DUF455 domain-containing protein
	fun29768	0.200587	methylated-DNA-
	fun68657	0.200534	threonine aldolase
	fun21349	0.200269	glycerol-3-phosphate dehydrogenase/oxidase
	fun3521	0.199838	aldo/keto reductase
	fun23499	0.199698	homoserine O-acetyltransferase
	fun61799	0.199608	pyruvate dehydrogenase (acetyl-transferring) E1 component subunit alpha
	fun4449	0.199502	aminotransferase class V-fold PLP-dependent enzyme
	fun24377	0.199364	inorganic pyrophosphatase
[truncated: 2,812 more rows]

## Sheet: TableS2D
Month	Gene	Log2FoldChange	Function
September	fun33370	5.90077	MULTISPECIES: avidin
	fun34096	5.8002	MULTISPECIES: caspase-like domain-containing protein
	fun40014	5.33294	MULTISPECIES: hydroxyacid oxidoreductase
	fun42819	5.30851	MULTISPECIES: nitrogenase molybdenum-iron protein alpha chain
	fun44137	5.2588	MULTISPECIES: phosphoribosyl-ATP pyrophosphatase 2
	fun25139	5.22059	IS1380 family transposase ISBj1
	fun26085	5.17498	IS630 family transposase ISRj1
	fun40555	5.13078	MULTISPECIES: IS66 family insertion sequence hypothetical protein
	fun33354	5.09985	MULTISPECIES: autoinducer-binding protein
	fun25323	5.08915	IS21 family transposase IS1631
	fun45627	4.82339	MULTISPECIES: regulator PrlF
	fun53637	4.75492	peptidase C39, partial
	fun62546	4.65303	replication initiation protein RepC, partial
	fun45961	4.57666	MULTISPECIES: Rieske iron-sulfur protein
	fun33504	4.46062	MULTISPECIES: beta-1,6-glucan synthase
	fun25834	4.33702	IS5 family transposase ISBj2
	fun14248	4.29864	DUF1403 domain-containing protein, partial
	fun43475	4.25744	MULTISPECIES: peptidase C14, caspase catalytic subunit p20
	fun40360	4.23364	MULTISPECIES: IS1380 family transposase ISBdi2
	fun36985	4.10485	MULTISPECIES: DUF3551 domain-containing protein
	fun56087	4.08936	phycobilisome Linker polypeptide/CpcD/allophycocyanin linker domain-containing protein
	fun44088	4.01234	MULTISPECIES: phosphonate C-P lyase system protein PhnG
	fun41330	3.88215	MULTISPECIES: malonate carrier protein
	fun44385	3.73614	MULTISPECIES: plasmid partitioning protein RepB
	fun25835	3.72714	IS5 family transposase ISBj2_B
	fun40641	3.62611	MULTISPECIES: isoprenyl transferase 2
	fun5127	3.60427	arginyltransferase, partial
	fun40282	3.57971	MULTISPECIES: iron-dependent peroxidase
	fun16843	3.56918	E3 ubiquitin--protein ligase
	fun44097	3.53352	MULTISPECIES: phosphonate metabolism transcriptional regulator PhnF
	fun38424	3.51054	MULTISPECIES: flagellar protein
	fun62162	3.50341	RbcX protein
	fun46480	3.49415	MULTISPECIES: serine--glyoxylate aminotransferase
	fun41763	3.3694	MULTISPECIES: MexW/MexI family multidrug efflux RND transporter permease subunit
	fun44384	3.34662	MULTISPECIES: plasmid partitioning protein RepA
	fun36645	3.33637	MULTISPECIES: DUF2735 domain-containing protein
	fun29566	3.3234	methanol oxidase
	fun35067	3.31787	MULTISPECIES: cysteine biosynthesis protein
	fun51391	3.28498	nitrogenase reductase
	fun51386	3.28085	nitrogenase iron-molybdenum cofactor biosynthesis protein NifE
	fun37322	3.26242	MULTISPECIES: DUF4375 domain-containing protein
	fun38814	3.22503	MULTISPECIES: GcrA-like regulator
	fun43973	3.2244	MULTISPECIES: phosphatidylserine decarboxylase proenzyme
	fun32170	3.14348	MULTISPECIES: acyl transferase
	fun17519	3.10145	EscI/YscI/HrpB family type III secretion system inner rod protein
	fun37303	3.09508	MULTISPECIES: DUF4339 domain-containing protein
	fun33714	3.06406	MULTISPECIES: bifunctional tRNA (adenosine(37)-N6)-threonylcarbamoyltransferase complex ATPase subunit type 1 TsaE/phosphotransferase
	fun37921	3.04194	MULTISPECIES: exodeoxyribosylnuclease
	fun47224	3.03927	MULTISPECIES: sulfate/thiosulfate import ATP-binding protein CysA
	fun35068	3.02456	MULTISPECIES: cysteine biosynthesis protein CysZ
	fun34091	3.02415	MULTISPECIES: carotenoid biosynthesis protein
	fun35401	3.01705	MULTISPECIES: D-mycarose 3-C-methyltransferase
	fun68754	2.99812	Tic22-like family
	fun55470	2.90642	phosphoglucomutase, alpha-D-glucose phosphate-specific
	fun44286	2.9058	MULTISPECIES: pigment protein
	fun58067	2.90526	protein kinase domain with FHA domain
	fun43043	2.90357	MULTISPECIES: O-succinylbenzoic acid--CoA ligase
	fun34095	2.89401	MULTISPECIES: caspase (peptidase)
	fun2392	2.87565	acetone carboxylase gamma subunit
	fun28259	2.87446	lysylphosphatidylglycerol synthetase family protein, partial
	fun48421	2.87388	MULTISPECIES: two-component system response regulator protein-glutamate methylesterase
	fun35233	2.8448	MULTISPECIES: cytochrome C-binding protein
	fun8293	2.84207	caspase-like domain-containing protein, partial
	fun44832	2.82462	MULTISPECIES: protein FixA
	fun62819	2.81839	resuscitation-promoting factor rpfE
	fun50679	2.79306	NADPH dehydrogenase, partial
	fun68365	2.77897	thiamine pyrophosphate dependent decarboxylase pyruvate decarboxylase
	fun36228	2.77665	MULTISPECIES: DUF1488 domain-containing protein
	fun40209	2.72673	MULTISPECIES: intracellular septation protein
	fun36271	2.72166	MULTISPECIES: DUF1636 domain-containing protein
	fun33204	2.70671	MULTISPECIES: ATP synthase subunit b 2
	fun35270	2.69332	MULTISPECIES: cytochrome c6
	fun35120	2.68243	MULTISPECIES: cytochrome b/c1
	fun48480	2.66607	MULTISPECIES: type I phosphodiesterase/nucleotide pyrophosphatase
	fun38780	2.66564	MULTISPECIES: gamma-glutamyltranspeptidase
	fun41032	2.65151	MULTISPECIES: lipolytic enzyme
	fun46979	2.62543	MULTISPECIES: steroid monooxygenase
	fun35206	2.58148	MULTISPECIES: cytochrome c oxidase subunit 1
	fun34037	2.55955	MULTISPECIES: carbon-phosphorus lyase complex subunit PhnI
	fun35310	2.53656	MULTISPECIES: cytochrome-c3 hydrogenase
	fun31661	2.52978	MULTISPECIES: 4-diphosphocytidyl-2C-methyl-D-erythritol kinase
	fun36438	2.52485	MULTISPECIES: DUF2158 domain-containing protein
	fun12990	2.49958	ditF protein
	fun51390	2.48501	nitrogenase molybdenum-iron protein subunit beta
	fun50545	2.4767	NADH-ubiquinone oxidoreductase-related protein
	fun37532	2.41567	MULTISPECIES: DUF736 domain-containing protein
	fun9230	2.39479	chitooligosaccharide synthase NodC
	fun33350	2.38941	MULTISPECIES: autoinducer synthase
	fun62543	2.37045	replication initiation protein RepC
	fun8745	2.30718	cell surface receptor IPT/TIG domain-containing protein, partial
	fun36842	2.306	MULTISPECIES: DUF3147 domain-containing protein
	fun14247	2.29981	DUF1403 domain-containing protein
	fun8123	2.29718	carbon-phosphorus lyase complex subunit PhnI
	fun47849	2.28171	MULTISPECIES: TonB system transport protein ExbD
	fun28971	2.27407	MBL fold hydrolase, partial
	fun44617	2.26077	MULTISPECIES: potassium-transporting ATPase subunit F
	fun18319	2.25489	fatty acid oxidation complex alpha-subunit
	fun29629	2.2466	methionine synthase II (cobalamin-independent)
	fun8382	2.24635	cation transporter E1-E2 family ATPase
	fun17799	2.24496	exonuclease VII large subunit
	fun36697	2.2429	MULTISPECIES: DUF2848 domain-containing protein
	fun47598	2.21769	MULTISPECIES: thiol:disulfide interchange protein TlpA
	fun32476	2.21712	MULTISPECIES: alkyl/aryl-sulfatase
	fun62821	2.21176	Resuscitation-promoting factor RpfE
	fun19058	2.20997	flagellar biosynthesis protein FlgC
	fun34004	2.20283	MULTISPECIES: carbohydrate porin
	fun52890	2.1748	oxidoreductase short-chain dehydrogenase/reductase family
	fun7309	2.14141	BJP family subclass B3 metallo-beta-lactamase
	fun15740	2.1185	DUF374 domain-containing protein, partial
	fun55653	2.11123	phosphonate C-P lyase system protein PhnH
	fun36705	2.11079	MULTISPECIES: DUF2865 domain-containing protein
	fun24148	2.09534	Ig domain protein, group 2 domain protein
	fun37199	2.08477	MULTISPECIES: DUF4189 domain-containing protein
	fun37204	2.06278	MULTISPECIES: DUF4194 domain-containing protein
	fun43436	2.06118	MULTISPECIES: penicillin-binding protein, partial
	fun29547	2.06001	methane/Phenol/Toluene hydroxylase
	fun54153	2.05636	peptide-binding protein, partial
	fun36368	2.04789	MULTISPECIES: DUF1929 domain-containing protein
	fun18507	2.04063	FecR domain-containing protein
	fun18100	2.04052	F420-0:Gamma-glutamyl ligase
	fun14044	2.03227	DUF1036 domain-containing protein, partial
	fun47699	2.03088	MULTISPECIES: TIGR02186 family protein
	fun51387	2.02337	nitrogenase iron-molybdenum cofactor biosynthesis protein NifN
	fun49059	2.01889	MULTISPECIES: vanillate O-demethylase oxygenase
	fun60544	1.99858	putative oxidoreductase molybdopterin-binding subunit/oxidoreductase iron-sulfur subunit
	fun41865	1.99134	MULTISPECIES: molecular chaperone
	fun16020	1.9883	DUF4167 domain-containing protein, partial
	fun36622	1.98023	MULTISPECIES: DUF2628 domain-containing protein
	fun54692	1.97993	phage infection protein
	fun36133	1.975	MULTISPECIES: DUF1236 domain-containing protein
	fun33496	1.96467	MULTISPECIES: beta-(1-->2)glucan export ATP-binding/permease NdvA
	fun36059	1.9527	MULTISPECIES: DTW domain-containing protein
	fun47687	1.95093	MULTISPECIES: TIGR01620 family protein
	fun34596	1.94347	MULTISPECIES: Clp protease ATP-binding protein
	fun40545	1.91661	MULTISPECIES: IS630 family transposase
	fun4120	1.90724	amidotransferase-related protein
	fun65799	1.90402	small secreted protein
	fun42691	1.89945	MULTISPECIES: nickel-dependent hydrogenase large subunit
	fun37004	1.87837	MULTISPECIES: DUF3592 domain-containing protein
	fun70635	1.87633	tRNA-(MS(2)IO(6)A)-hydroxylase-like protein
	fun56958	1.87593	polysaccharide deacetylase family protein, partial
	fun43909	1.86209	MULTISPECIES: phosoglucose isomerase
	fun63581	1.85762	RNA polymerase principal sigma factor hrdD
	fun55656	1.85086	phosphonate C-P lyase system protein PhnL
	fun33573	1.84571	MULTISPECIES: bicarbonate-binding protein
	fun47398	1.84043	MULTISPECIES: taurine catabolism dioxygenase
	fun39214	1.81716	MULTISPECIES: glycine reductase
	fun6459	1.81712	benzoate 1,2-dioxygenase subunit alpha
	fun3998	1.81176	alpha/beta family hydrolase
	fun35309	1.80813	MULTISPECIES: cytochrome-c peroxidase
	fun34348	1.80547	MULTISPECIES: chaperone protein ClpB
	fun5404	1.78805	aspartate transaminase
	fun73788	1.78007	YfdX protein
	fun37484	1.77888	MULTISPECIES: DUF5076 domain-containing protein
	fun29549	1.77454	Methane/Phenol/Toluene Hydroxylase
	fun42750	1.77076	MULTISPECIES: nitrate transporter
	fun42659	1.7528	MULTISPECIES: NHL repeat containing protein
	fun37521	1.75084	MULTISPECIES: DUF680 domain-containing protein
	fun55652	1.74771	phosphonate C-P lyase system protein PhnG
	fun66794	1.74155	Styrene monooxygenase subunit A
	fun34249	1.74133	MULTISPECIES: cell envelope integrity/translocation protein TolA
	fun36423	1.73934	MULTISPECIES: DUF2130 domain-containing protein
	fun39698	1.73143	MULTISPECIES: heparin-binding hemagglutinin
	fun33484	1.72971	MULTISPECIES: benzoylformate decarboxylase
	fun34094	1.72294	MULTISPECIES: caspase
	fun41626	1.71536	MULTISPECIES: methane monooxygenase
	fun42693	1.70798	MULTISPECIES: nickel-responsive transcriptional regulator NikR
	fun72878	1.69692	uroporphyrinogen-III decarboxylase
	fun42738	1.69536	MULTISPECIES: nitrate ABC transporter, permease protein
	fun49663	1.68634	N-acetyl-D-glucosamine ABC transporter substrate-binding protein
	fun55329	1.68518	phosphatidylserine decarboxylase, partial
	fun8121	1.67599	carbon-phosphorus lyase
	fun31726	1.67591	MULTISPECIES: 4'-phosphopantetheinyl transferase
	fun50841	1.67398	negative regulator of septation ring formation
	fun52782	1.66322	oxalate decarboxylase family bicupin
	fun36532	1.64472	MULTISPECIES: DUF2339 domain-containing protein
	fun64279	1.63378	SapB/AmfS family lantipeptide
	fun69139	1.63226	Toluene-4-monooxygenase system protein A
	fun30184	1.62384	MmoB/DmpM family protein
	fun41762	1.61623	MULTISPECIES: MexH family multidrug efflux RND transporter periplasmic adaptor subunit
	fun41934	1.61527	MULTISPECIES: molybdopterin biosynthesis protein
	fun15621	1.61526	DUF3494 domain-containing protein, partial
	fun22334	1.60723	GuaB3 family IMP dehydrogenase-related protein, partial
	fun68891	1.59885	TIGR03118 family protein, partial
	fun49268	1.59283	MULTISPECIES: YecA family protein
	fun30862	1.59215	mspA family protein
	fun33131	1.58549	MULTISPECIES: aspartate dehydrogenase
	fun40809	1.57803	MULTISPECIES: L-idonate 5-dehydrogenase
	fun39932	1.57066	MULTISPECIES: hydratase
	fun27144	1.56718	Lactonase, 7-bladed beta propeller
	fun63440	1.55525	right-handed parallel beta-helix repeat-containing protein, partial
	fun73988	1.54765	zinc finger, SWIM-type
	fun16370	1.54505	DUF459 domain-containing protein, partial
	fun69889	1.5445	transglycosylase-like protein
	fun14260	1.54226	DUF1428 domain-containing protein, partial
	fun10312	1.54027	conjugal transfer protein TrbG
	fun1545	1.53761	5-oxopent-3-ene-1,2,5-tricarboxylate decarboxylase, partial
	fun52404	1.53406	organic solvent tolerance protein
	fun65664	1.53376	SirA-like protein
	fun39570	1.53338	MULTISPECIES: heat-shock protein IbpA
	fun39234	1.52441	MULTISPECIES: glycine/sarcosine/betaine reductase complex selenoprotein A
	fun64360	1.50908	SCP-like protein
	fun67661	1.5049	surfeit 1 protein
	fun32538	1.50263	MULTISPECIES: alpha-D-ribose 1-methylphosphonate 5-triphosphate diphosphatase
	fun32471	1.50113	MULTISPECIES: alkyl hydroperoxide reductase AhpD
	fun51909	1.4992	nucleotide sugar dehydrogenase subfamily
	fun31558	1.49835	MULTISPECIES: 3-oxoadipate CoA-transferase subunit B
	fun45803	1.49832	MULTISPECIES: ribonuclease activity regulator RraA
	fun63858	1.49597	RND efflux system, hypothetical protein CmeC
	fun13445	1.49261	DNA repair protein RecN, partial
	fun34688	1.4897	MULTISPECIES: cobalt-precorrin-6A reductase
	fun33391	1.48818	MULTISPECIES: BA14K family protein
	fun37060	1.47866	MULTISPECIES: DUF3830 domain-containing protein
	fun33546	1.47028	MULTISPECIES: beta-ketoacyl-ACP synthase II
	fun20254	1.46589	gamma-D-glutaminyl-L-lysyl-endopeptidase
	fun37175	1.46249	MULTISPECIES: DUF4164 domain-containing protein
	fun36454	1.46149	MULTISPECIES: DUF2189 domain-containing protein
	fun44659	1.45712	MULTISPECIES: precorrin-6A synthase (deacetylating)
	fun3709	1.45551	alkylphosphonate uptake protein
	fun3655	1.45263	alkanesulfonate monooxygenase, FMNH(2)-dependent
	fun36515	1.44856	MULTISPECIES: DUF2306 domain-containing protein
	fun31849	1.43367	MULTISPECIES: 6-carboxyhexanoate--CoA ligase
	fun28289	1.43281	LytR family transcriptional regulator, partial
	fun23670	1.42795	HupB
	fun26027	1.42479	IS6 family transposase, partial
	fun22599	1.42209	heat shock protein HspR family protein
	fun37178	1.40861	MULTISPECIES: DUF4168 domain-containing protein
	fun23850	1.40853	hydrogenase large subunit
	fun45724	1.40565	MULTISPECIES: resuscitation-promoting factor RpfB
	fun36403	1.40296	MULTISPECIES: DUF2065 domain-containing protein
	fun52563	1.40258	outer membrane biogenesis protein BamB
	fun32524	1.3968	MULTISPECIES: alpha-2-macroglobulin
	fun23147	1.39493	HflK protein, partial
	fun47629	1.39451	MULTISPECIES: thiosulfohydrolase SoxB
	fun8125	1.39328	carbon-phosphorus lyase complex subunit PhnJ
	fun11667	1.39014	cytochrome-c3 hydrogenase
	fun13683	1.38952	DNA-directed RNA polymerase subunit beta'', partial
	fun38289	1.38253	MULTISPECIES: FkbM family methyltransferase
	fun18405	1.38025	fe-s cluster assembly nifu-like protein
	fun47116	1.37774	MULTISPECIES: SUF system Fe-S cluster assembly protein
	fun36389	1.37194	MULTISPECIES: DUF2007 domain-containing protein
	fun34130	1.37052	MULTISPECIES: cation transport regulator
	fun24241	1.3664	ImpA family type VI secretion-associated protein
	fun35106	1.36473	MULTISPECIES: cytochrome
	fun36418	1.3633	MULTISPECIES: DUF2093 domain-containing protein
[truncated: 2,871 more rows]

## Sheet: TableS2E
Year	Gene	Log2FoldChange	Function
[truncated: 1,168 more rows]

[truncated: 1 more sheets: TableS2F]
